# Supplementary material for: O-Phenyl (cyclo­hexyl­amido)(p-tolyl­amido)­phosphinate
Source: Acta Crystallogr Sect E Struct Rep Online. 2011 May 25;67(Pt 6):o1502. doi: 10.1107/S1600536811018502 (PMC3120379; doi:10.1107/S1600536811018502)
Supplement: Supplementary file 2 [file e-67-o1502-Isup2.hkl]

#
# h,k,l, Fc-squared, Fo-squared, sigma(Fo-squared) and status flag
#
data_I
_shelx_title ' Compound X'
_shelx_refln_list_code          4
_shelx_F_calc_maximum      200.47
_exptl_crystal_F_000       736.00
_reflns_d_resolution_high  0.7673
 
loop_
 _symmetry_equiv_pos_as_xyz
 'x, y, z'
 '-x+1/2, y+1/2, -z+1/2'
 '-x, -y, -z'
 'x-1/2, -y-1/2, z-1/2'
 
_cell_length_a    15.5575
_cell_length_b     7.7006
_cell_length_c    16.1717
_cell_angle_alpha  90.000
_cell_angle_beta  108.971
_cell_angle_gamma  90.000
 
_shelx_F_squared_multiplier     1.000
 
loop_
 _refln_index_h
 _refln_index_k
 _refln_index_l
 _refln_F_squared_calc
 _refln_F_squared_meas
 _refln_F_squared_sigma
 _refln_observed_status
   4   0   0     1692.80     1666.15     16.57 o
   6   0   0     5619.72     5463.18     56.17 o
   8   0   0      171.63      126.03      7.19 o
  10   0   0     1169.07     1182.30     15.66 o
  12   0   0        9.69        7.28      3.21 o
  14   0   0       27.74       20.74     12.07 o
  16   0   0        7.84       17.32     21.19 o
  18   0   0       39.12       30.82      9.12 o
   1   1   0       24.97       23.66      2.97 o
   3   1   0    10751.02    11071.72    215.71 o
   4   1   0       13.62       15.03      0.76 o
   5   1   0     1543.46     1543.12     16.66 o
   6   1   0     1461.50     1497.42     24.51 o
   7   1   0     2117.63     2392.44     34.00 o
   8   1   0      260.73      315.63      7.17 o
   9   1   0      586.84      546.53      9.38 o
  10   1   0      495.93      433.41     17.74 o
  11   1   0      706.67      741.30     10.32 o
  12   1   0      472.76      495.82     23.13 o
  13   1   0     1563.18     1544.15     19.28 o
  14   1   0      126.72      129.90     10.31 o
  15   1   0        0.24       14.94      3.63 o
  16   1   0       74.86       81.52     12.34 o
  17   1   0       26.96       25.81     10.02 o
  18   1   0       39.90       60.49     11.69 o
   0   2   0     4907.98     4828.77     82.69 o
   1   2   0     1094.54     1070.20     13.77 o
   2   2   0     5328.22     5408.26     50.36 o
   3   2   0       69.98       63.78      7.58 o
   4   2   0     7862.10     8188.77     66.91 o
   5   2   0       17.43       23.61      2.28 o
   6   2   0     3386.44     3397.74     30.91 o
   7   2   0        0.45       -1.65      1.38 o
   8   2   0      826.81      838.93     10.51 o
   9   2   0      182.62      174.08      3.64 o
  10   2   0       28.71       47.16      2.65 o
  11   2   0        2.94        3.00      1.68 o
  12   2   0        1.80       -2.57      2.24 o
  13   2   0        2.83        9.61      9.67 o
  14   2   0       74.34       82.74      4.77 o
  15   2   0       59.44       68.11      5.81 o
  16   2   0       15.28       24.43      9.40 o
  17   2   0       10.78       -1.97     13.51 o
  18   2   0        2.39       -2.75      6.76 o
   1   3   0      583.30      594.00     10.13 o
   2   3   0      737.88      742.46     11.10 o
   3   3   0      226.43      210.63      4.28 o
   4   3   0        3.11        9.93      4.26 o
   5   3   0     1664.59     1709.59     21.11 o
   6   3   0       80.55       67.25      5.65 o
   7   3   0     4469.81     4467.01     40.65 o
   8   3   0      231.45      234.56      4.47 o
   9   3   0     1579.97     1532.60     15.92 o
  10   3   0        1.41       -0.07      2.76 o
  11   3   0      892.10      876.80     28.42 o
  12   3   0      482.53      462.84     12.07 o
  13   3   0       24.37       19.36      4.24 o
  14   3   0      124.04      142.57     16.98 o
  15   3   0      330.55      297.69      9.66 o
  16   3   0        2.26       -0.98      5.43 o
  17   3   0       81.57      107.35      9.67 o
  18   3   0       32.41       40.12      6.79 o
   0   4   0       80.80       96.38     16.12 o
   1   4   0       73.41       48.03      5.04 o
   2   4   0      615.92      640.31     14.57 o
   3   4   0      339.15      262.19     12.24 o
   4   4   0      520.30      483.03     11.21 o
   5   4   0     1867.33     1717.30     53.81 o
   6   4   0     1551.61     1567.29     26.21 o
   7   4   0      268.51      248.60      5.15 o
   8   4   0       15.43       11.41      2.97 o
   9   4   0       40.81       42.34      3.10 o
  10   4   0      264.18      246.70     12.37 o
  11   4   0      134.98      137.53      5.78 o
  12   4   0       57.57       62.99      5.28 o
  13   4   0       51.60       36.15     14.40 o
  14   4   0      129.28      129.32     26.12 o
  15   4   0        2.80        4.79      6.30 o
  16   4   0        9.93       14.91     19.62 o
  17   4   0       80.39       65.26     14.83 o
   1   5   0      147.11      179.34     17.81 o
   2   5   0      113.23      133.61     11.38 o
   3   5   0      111.07      103.52      8.66 o
   4   5   0       84.31      101.32     20.81 o
   5   5   0      213.90      230.39     18.13 o
   6   5   0      470.23      480.01     32.07 o
   7   5   0       19.82       12.48      3.79 o
   8   5   0     1037.68      939.85     47.02 o
   9   5   0      512.77      577.08     28.48 o
  10   5   0       93.80       79.11      7.36 o
  11   5   0       78.79       78.81     19.02 o
  12   5   0      173.06      208.86      9.51 o
  13   5   0        0.11        4.09      9.15 o
  14   5   0       32.02       21.29      5.57 o
  15   5   0       36.57       25.82      6.69 o
  16   5   0      212.17      235.30     26.01 o
   0   6   0      122.07       89.57      7.30 o
   1   6   0      161.33      125.60     15.62 o
   2   6   0     1620.91     1613.73     27.15 o
   3   6   0       46.79       64.65     13.34 o
   4   6   0      915.69      884.80     22.17 o
   5   6   0        0.13        2.06      5.99 o
   6   6   0      568.59      607.24     48.08 o
   7   6   0       61.20       54.58     11.99 o
   8   6   0       15.14        3.49      6.08 o
   9   6   0       45.42       41.77      8.55 o
  10   6   0       17.54       16.05     12.20 o
  11   6   0        0.06       -5.36      4.55 o
  12   6   0       24.33       30.36     13.51 o
  13   6   0       35.37        5.84     24.98 o
  14   6   0       55.47       58.87     10.23 o
  15   6   0      108.31      139.46     14.13 o
   1   7   0       25.53       14.69     11.07 o
   2   7   0       72.18       50.28      7.64 o
   3   7   0       91.67       96.37     13.49 o
   4   7   0       86.68      147.12     35.37 o
   5   7   0        1.11        4.62      7.25 o
   6   7   0      112.21      143.86     10.73 o
   7   7   0      506.24      593.96     53.52 o
   8   7   0      357.06      361.68     36.73 o
   9   7   0       19.81       51.13     23.22 o
  10   7   0      220.91      212.59     24.51 o
  11   7   0       18.17        0.06      8.45 o
  12   7   0      197.25      247.24     30.31 o
  13   7   0       34.34       13.71     19.20 o
   0   8   0       88.81       60.49     10.02 o
   1   8   0      478.30      489.83     18.60 o
   2   8   0       45.67       28.73      4.32 o
   3   8   0      619.03      682.25     54.96 o
   4   8   0       25.42       16.58     12.25 o
   5   8   0       35.65       14.34     10.92 o
   6   8   0       96.54      133.32     20.99 o
   7   8   0        4.06        5.69     12.01 o
   8   8   0       21.99       13.12     15.96 o
   9   8   0        0.98       17.06     21.13 o
  10   8   0        1.61       -8.64     10.28 o
   1   9   0       10.02       10.85     12.24 o
   2   9   0       42.29       28.41     11.39 o
   3   9   0       63.55       75.34     20.03 o
   4   9   0      248.11      244.02     11.35 o
   5   9   0       36.17       32.85     14.70 o
   6   9   0       29.29       18.54     27.48 o
   7   9   0        1.61       16.41     10.41 o
   8   9   0        4.58       91.14     22.47 o
 -19   0   1       41.72       23.60     10.98 o
 -17   0   1        9.50       -2.57      5.14 o
 -15   0   1      150.88      131.76      8.05 o
 -13   0   1      342.75      300.94     10.47 o
 -11   0   1       46.19       26.68     14.70 o
  -9   0   1     1213.85     1157.37     15.79 o
  -7   0   1      208.35      246.09     10.15 o
  -5   0   1     1675.04     1626.33     18.68 o
   3   0   1    40186.33    35906.71    468.57 o
   5   0   1    10097.72    10468.88     95.85 o
   7   0   1       51.93       53.78      6.55 o
   9   0   1      314.53      296.94     17.85 o
  11   0   1       25.29       21.34      7.06 o
  13   0   1       22.34        7.42      7.13 o
  15   0   1        8.82       20.42      9.12 o
  17   0   1       40.03       10.15      6.42 o
 -19   1   1       15.89       34.98     12.14 o
 -18   1   1        5.42       -2.86      5.65 o
 -17   1   1      114.78       94.02     10.02 o
 -16   1   1       26.15       38.60     10.44 o
 -15   1   1      134.98      172.02     13.03 o
 -14   1   1      205.56      196.75      6.62 o
 -13   1   1      211.24      203.18      7.79 o
 -12   1   1      605.36      579.69      9.83 o
 -11   1   1      425.47      398.07      8.75 o
 -10   1   1      551.96      579.42     11.72 o
  -9   1   1       30.31       21.15      3.87 o
  -8   1   1      361.77      340.77      4.70 o
  -7   1   1      143.48      145.73      4.63 o
  -6   1   1       28.72       35.33      2.02 o
  -5   1   1      258.31      252.82      3.67 o
  -4   1   1      204.53      197.89      3.93 o
  -3   1   1     2456.28     2399.86     35.41 o
  -2   1   1     3260.25      799.37    977.04 o
   1   1   1     8898.70     8511.96     91.89 o
   2   1   1     5585.80     5445.81     67.03 o
   3   1   1    16179.00    15911.95    121.31 o
   4   1   1      643.47      642.69      7.64 o
   5   1   1     7447.26     7566.56     52.87 o
   6   1   1      798.05      753.02     13.33 o
   7   1   1      689.20      658.07     13.31 o
   8   1   1       11.69       18.60      3.11 o
   9   1   1     2838.31     2843.30     23.25 o
  10   1   1      302.47      275.71      4.69 o
  11   1   1      734.86      739.80      9.16 o
  12   1   1      241.21      232.17     10.18 o
  13   1   1      586.56      571.75     34.39 o
  14   1   1      128.45      162.18      6.50 o
  15   1   1        6.40       16.63      7.80 o
  16   1   1      119.59      108.64      7.72 o
  17   1   1       26.64       28.89      5.40 o
  18   1   1       26.77       30.71     30.89 o
 -19   2   1        1.70       -9.87      6.58 o
 -18   2   1       10.77        2.30      5.91 o
 -17   2   1        0.93       13.02      5.13 o
 -16   2   1        0.17        5.15      5.55 o
 -15   2   1        0.50       -1.67      7.23 o
 -14   2   1        0.05        0.94      2.00 o
 -13   2   1       19.38       15.14      2.08 o
 -12   2   1      502.50      497.00      8.84 o
 -11   2   1        7.07       10.98      3.87 o
 -10   2   1      541.62      560.78     11.68 o
  -9   2   1       16.93       24.99      5.60 o
  -8   2   1        4.32        9.10      5.56 o
  -7   2   1     1206.92     1249.22     20.09 o
  -6   2   1     3116.25     3117.14     27.77 o
  -5   2   1       26.21       18.01      1.66 o
  -4   2   1      222.27      184.42      5.78 o
  -3   2   1     1275.44     1231.72     34.61 o
  -2   2   1      247.45      239.11      4.07 o
  -1   2   1     9001.74     8894.83     92.97 o
   0   2   1    21524.32    20564.40    207.32 o
   1   2   1     3548.84     3638.74     34.67 o
   2   2   1      495.12      545.61      6.27 o
   3   2   1       31.30       28.41      1.28 o
   4   2   1       51.72       57.07      1.69 o
   5   2   1      536.39      524.94     11.38 o
   6   2   1      262.17      252.03      4.97 o
   7   2   1     1601.07     1643.21     14.71 o
   8   2   1       18.47       13.44      2.09 o
   9   2   1      446.91      451.71      8.79 o
  10   2   1      159.61      166.49      5.37 o
  11   2   1       19.42       18.21      3.27 o
  12   2   1      415.92      393.61     14.55 o
  13   2   1       26.80       15.18      4.78 o
  14   2   1      187.78      182.54      6.86 o
  15   2   1       12.22       11.37      3.54 o
  16   2   1      126.95      103.17     10.60 o
  17   2   1      141.40      121.10     26.40 o
  18   2   1       28.90       62.84     14.35 o
 -18   3   1      198.07      149.67     27.96 o
 -17   3   1       34.84       36.39      6.44 o
 -16   3   1      128.55      148.52     17.79 o
 -15   3   1       12.28       14.78      6.30 o
 -14   3   1       21.95       14.96      5.71 o
 -13   3   1      372.80      299.28     22.65 o
 -12   3   1      635.69      655.31     18.43 o
 -11   3   1       18.26       25.47      2.56 o
 -10   3   1      205.47      189.82     10.30 o
  -9   3   1       53.48       45.17      5.54 o
  -8   3   1      160.16      149.26      3.56 o
  -7   3   1      941.00     1010.51     10.37 o
  -6   3   1     3183.33     3320.38     31.76 o
  -5   3   1      167.79      163.73     10.94 o
  -4   3   1     2745.28     2863.10     40.34 o
  -3   3   1      364.76      360.84     10.62 o
  -2   3   1      246.01      305.75      5.81 o
  -1   3   1      295.44      309.85     16.15 o
   0   3   1      125.73      124.76      3.54 o
   1   3   1      151.07      161.82     13.27 o
   2   3   1      789.64      697.32     12.52 o
   3   3   1      115.10      114.37      4.87 o
   4   3   1       37.16       16.16      2.58 o
   5   3   1      650.98      698.52      8.71 o
   6   3   1      900.81      863.79     21.02 o
   7   3   1      305.19      301.09     12.61 o
   8   3   1     1262.01     1229.59     14.02 o
   9   3   1      148.44      119.50      8.01 o
  10   3   1      695.79      660.78     15.35 o
  11   3   1       24.36       21.04      4.26 o
  12   3   1      789.08      813.96     18.93 o
  13   3   1       20.54       26.26      3.76 o
  14   3   1       68.05       70.81     15.63 o
  15   3   1       43.61       39.75      9.84 o
  16   3   1       91.81       96.39     15.77 o
  17   3   1        0.11        6.60     20.54 o
 -17   4   1        0.90      -10.94     15.35 o
 -16   4   1        0.66       -1.40      3.81 o
 -15   4   1       11.63        9.05     11.14 o
 -14   4   1        5.67       10.03      9.84 o
 -13   4   1       20.27       23.85      8.34 o
 -12   4   1       33.89       26.45      6.19 o
 -11   4   1       83.10       91.99     13.82 o
 -10   4   1        1.23       -0.52      4.65 o
  -9   4   1       45.21       44.39      5.58 o
  -8   4   1      987.29      948.00     45.55 o
  -7   4   1     2225.36     2189.83     35.22 o
  -6   4   1     2166.08     2164.95     36.54 o
  -5   4   1      307.29      299.00      7.11 o
  -4   4   1     1829.46     1851.77     61.71 o
  -3   4   1     1244.35     1223.96     27.23 o
  -2   4   1     2129.95     2149.76     40.81 o
  -1   4   1     2281.56     2344.73     50.32 o
   0   4   1      290.31      381.16     14.83 o
   1   4   1      337.63      289.72      7.81 o
   2   4   1     1697.29     1733.13     28.14 o
   3   4   1        9.78        1.22      1.84 o
   4   4   1      881.40      827.42     14.77 o
   5   4   1      279.01      269.31     12.83 o
   6   4   1       61.96       48.46      8.17 o
   7   4   1      231.42      234.92      7.01 o
   8   4   1      289.03      266.80     10.84 o
   9   4   1      923.43      916.43     20.95 o
  10   4   1       28.30       26.47      5.75 o
  11   4   1       67.72       49.67      8.34 o
  12   4   1      132.13      131.11      6.42 o
  13   4   1        0.01        0.67      5.26 o
  14   4   1      147.06      194.57     12.73 o
  15   4   1        2.29       -7.71      5.78 o
  16   4   1        3.18       14.38     14.14 o
  17   4   1      140.04      149.08     12.88 o
 -16   5   1       48.95       18.55      7.21 o
 -15   5   1       52.11       34.20      8.71 o
 -14   5   1       91.10       94.42     16.24 o
 -13   5   1      138.47      157.15      8.00 o
 -12   5   1       39.76       36.94     15.22 o
 -11   5   1        7.91        6.05      4.08 o
 -10   5   1       52.25       36.70      9.87 o
  -9   5   1      205.02      197.61     17.61 o
  -8   5   1       78.11       84.77      8.29 o
  -7   5   1      478.94      493.92     18.94 o
  -6   5   1      113.63      122.59      8.21 o
  -5   5   1       66.57       73.43      4.18 o
  -4   5   1      122.07      131.03     18.79 o
  -3   5   1        2.97       13.69      5.63 o
  -2   5   1        1.74        3.07      7.03 o
  -1   5   1      173.55      165.95     15.20 o
   0   5   1       52.18       50.59      3.59 o
   1   5   1      192.45      223.01     15.90 o
   2   5   1       26.78       23.23     10.00 o
   3   5   1      130.07      116.75      4.77 o
   4   5   1       39.98       49.13      5.64 o
   5   5   1      918.31      893.54     18.93 o
   6   5   1       17.96        9.90      3.69 o
   7   5   1     1310.86     1258.78     27.81 o
   8   5   1      497.33      474.84     24.71 o
   9   5   1      248.76      234.12      9.96 o
  10   5   1       47.76       59.24      7.39 o
  11   5   1      283.48      255.02     16.45 o
  12   5   1       84.59       91.68      7.14 o
  13   5   1       42.36       43.23      5.56 o
  14   5   1      394.76      455.21     18.07 o
  15   5   1      440.30      496.58     18.00 o
  16   5   1       18.07       14.32      8.22 o
 -15   6   1      115.84      115.58     19.34 o
 -14   6   1       49.28       33.15      9.25 o
 -13   6   1       25.79       32.40     23.51 o
 -12   6   1       25.38       24.28      9.96 o
 -11   6   1      445.02      422.56     37.93 o
 -10   6   1      199.50      147.59     16.37 o
  -9   6   1      154.10      145.58     10.70 o
  -8   6   1       15.43       27.74      6.64 o
  -7   6   1      557.41      592.88     14.05 o
  -6   6   1      124.17      108.06     19.52 o
  -5   6   1      691.43      702.12     53.26 o
  -4   6   1      110.10      122.69      8.25 o
  -3   6   1     2101.19     2119.96     58.52 o
  -2   6   1      178.71      173.51     13.42 o
  -1   6   1      177.80      146.04      7.12 o
   0   6   1      682.22      692.53     41.19 o
   1   6   1     2047.05     2019.12     79.58 o
   2   6   1      209.46      201.78      6.90 o
   3   6   1     1030.83     1045.53     51.70 o
   4   6   1      182.21      153.61     21.50 o
   5   6   1      457.47      395.21     31.05 o
   6   6   1      262.14      276.08     14.20 o
   7   6   1        0.11        0.00      4.54 o
   8   6   1      142.80       79.53      8.83 o
   9   6   1       17.70       30.34     12.08 o
  10   6   1       44.12       50.95      5.53 o
  11   6   1       21.86       20.10     11.81 o
  12   6   1       18.40       27.78     10.09 o
  13   6   1       76.54       72.22     13.63 o
  14   6   1        0.02       11.84     10.17 o
  15   6   1       27.60       26.97     16.82 o
 -13   7   1      127.54      169.49     20.82 o
 -12   7   1       30.56       44.36      9.02 o
 -11   7   1      270.48      240.29     24.13 o
 -10   7   1        2.97       15.18     17.74 o
  -9   7   1      323.59      325.04     17.46 o
  -8   7   1      473.01      470.31     31.99 o
  -7   7   1        7.41       12.31      7.00 o
  -6   7   1       17.67       27.35     14.05 o
  -5   7   1      239.31      228.30     19.15 o
  -4   7   1      196.98      205.95     25.68 o
  -3   7   1        0.33        1.20     14.51 o
  -2   7   1       68.01       86.15     16.65 o
  -1   7   1       14.04       17.74      5.73 o
   0   7   1       37.57       71.28      6.35 o
   1   7   1        3.40        4.18      7.40 o
   2   7   1      219.52      232.92     20.23 o
   3   7   1      238.34      199.97     15.52 o
   4   7   1        1.36       -7.59      8.99 o
   5   7   1       20.13       61.60      7.61 o
   6   7   1      277.37      283.13     17.48 o
   7   7   1      297.75      321.22     25.74 o
   8   7   1        5.85       30.94      8.49 o
   9   7   1       69.62       95.30     13.11 o
  10   7   1      130.67      139.42     15.79 o
  11   7   1      130.41      127.70     16.78 o
  12   7   1        8.55        5.06      5.10 o
  13   7   1      215.53      249.52     25.85 o
 -11   8   1        0.04        5.40     10.50 o
 -10   8   1       52.63       73.04     18.88 o
  -9   8   1       56.15       21.39      7.64 o
  -8   8   1       81.90       72.29      9.58 o
  -7   8   1       32.33       61.20     17.33 o
  -6   8   1        0.04       -2.60      5.49 o
  -5   8   1      155.73      168.40     17.59 o
  -4   8   1        6.08       26.92     11.76 o
  -3   8   1        4.58       -0.45      6.28 o
  -2   8   1      239.21      249.64     94.01 o
  -1   8   1       42.43       31.10     20.13 o
   0   8   1      191.03      149.83     15.61 o
   1   8   1      218.74      196.33     75.90 o
   2   8   1      256.32      267.09     36.78 o
   3   8   1       37.36       17.08      9.23 o
   4   8   1      470.83      491.84     15.86 o
   5   8   1        8.71       17.85      7.58 o
   6   8   1        0.30        6.46      5.40 o
   7   8   1        5.91       -5.97      6.14 o
   8   8   1        0.15        4.90     13.98 o
   9   8   1       12.74       10.79      7.05 o
  10   8   1       46.65       32.08     11.51 o
  11   8   1       65.72       32.26     13.48 o
  -8   9   1       48.39       15.69      9.87 o
  -7   9   1       57.27       37.13     33.46 o
  -6   9   1        6.08       10.07     15.39 o
  -5   9   1      363.90      393.66     22.32 o
  -4   9   1        0.09       -2.98      5.87 o
  -3   9   1      171.60      265.92     25.19 o
  -2   9   1      106.85       95.57     15.31 o
  -1   9   1       15.57       25.54     15.16 o
   0   9   1       42.78       15.56     15.78 o
   1   9   1       31.92       24.81      6.00 o
   2   9   1       62.32       78.05     15.62 o
   3   9   1        1.04       10.50     19.57 o
   4   9   1      521.38      574.22     35.38 o
   5   9   1       23.83       13.87     13.53 o
   6   9   1       97.16      110.00     31.98 o
   7   9   1       19.72       20.89     21.70 o
   8   9   1      110.82      127.42     59.08 o
 -18   0   2       14.58       55.13     10.80 o
 -16   0   2        1.90       -0.64      8.99 o
 -14   0   2      755.90      731.37     38.21 o
 -12   0   2      351.73      403.36     18.62 o
 -10   0   2     1274.37     1268.00     19.58 o
  -8   0   2     2056.56     2492.97     30.05 o
  -6   0   2     3285.54     3238.32     38.88 o
  -4   0   2     2408.68     2359.22     31.70 o
  -2   0   2        0.85        2.57      0.91 o
   2   0   2      331.90      310.07      5.13 o
   4   0   2      281.71      276.59     16.82 o
   6   0   2      758.28      778.82     18.04 o
   8   0   2      590.44      715.41     16.31 o
  10   0   2     2480.53     2502.79     30.42 o
  12   0   2      703.65      708.85     42.51 o
  14   0   2       29.29       44.95      9.12 o
  16   0   2      110.56      101.61     10.15 o
  18   0   2        5.47        0.59     12.20 o
 -19   1   2       47.88       23.43     25.26 o
 -18   1   2       57.98       44.19     15.34 o
 -17   1   2        8.94        9.35      9.57 o
 -16   1   2       52.49       57.59      9.44 o
 -15   1   2        1.07       -1.61      3.30 o
 -14   1   2       29.64       31.24     15.76 o
 -13   1   2      415.72      415.11     15.13 o
 -12   1   2      294.71      286.47     12.48 o
 -11   1   2        1.12       -1.03      1.67 o
 -10   1   2       19.07       29.97      7.29 o
  -9   1   2      275.65      245.84      4.33 o
  -8   1   2      267.22      301.49      8.41 o
  -7   1   2      222.34      249.21      3.82 o
  -6   1   2        1.07        8.86      2.22 o
  -5   1   2     1458.88     1503.63     14.60 o
  -4   1   2       44.39       62.20      7.47 o
  -3   1   2       69.80       76.86      3.63 o
  -2   1   2      247.67      242.95     91.45 o
  -1   1   2    20643.06    20236.55    574.48 o
   0   1   2     9381.00     8919.73    109.91 o
   1   1   2      407.07      423.99      6.85 o
   2   1   2     2507.59     2441.91     20.34 o
   3   1   2     3947.35     4105.17     41.00 o
   4   1   2     2809.53     2842.83     22.51 o
   5   1   2      212.95      255.77      8.08 o
   6   1   2     4009.68     4116.06     40.50 o
   7   1   2        5.70       13.76      3.15 o
   8   1   2     5206.37     5231.10     77.56 o
   9   1   2      429.00      470.11     11.88 o
  10   1   2      761.41      779.45     25.34 o
  11   1   2      124.84      123.08      8.93 o
  12   1   2     1228.34     1219.14     27.71 o
  13   1   2        0.14        0.99      3.07 o
  14   1   2       75.51       80.77     15.31 o
  15   1   2       24.04       23.98      7.50 o
  16   1   2      111.13      119.03     14.22 o
  17   1   2       50.50       59.60      8.55 o
  18   1   2       55.22       85.15     33.01 o
 -19   2   2        9.35        5.14      7.58 o
 -18   2   2        0.90        1.28     10.40 o
 -17   2   2        5.19        8.40      3.71 o
 -16   2   2        1.73       -1.88      6.72 o
 -15   2   2       28.45       32.62      5.36 o
 -14   2   2       71.36       67.82      9.94 o
 -13   2   2      847.66      825.94     19.12 o
 -12   2   2        3.03        5.43      4.13 o
 -11   2   2      239.19      230.13      6.06 o
 -10   2   2        6.67        7.33      1.44 o
  -9   2   2      216.96      210.59      5.28 o
  -8   2   2     1069.93     1164.34     13.77 o
  -7   2   2     1732.46     1745.52     18.30 o
  -6   2   2      565.97      558.93      8.18 o
  -5   2   2      846.26      817.01     26.45 o
  -4   2   2      305.46      318.79      6.49 o
  -3   2   2     2473.74     2412.28     25.85 o
  -2   2   2     1366.24     1389.34     22.55 o
  -1   2   2     8585.47     8715.67     82.50 o
   0   2   2     4919.01     4806.26     67.84 o
   1   2   2      162.68      134.08     16.42 o
   2   2   2     4305.43     4540.82     38.30 o
   3   2   2     4758.79     4897.65     62.43 o
   4   2   2      744.42      775.20     25.19 o
   5   2   2      503.75      486.03      7.97 o
   6   2   2     2598.66     2628.08     50.25 o
   7   2   2       26.63       19.11      3.89 o
   8   2   2      921.40      946.27     10.49 o
   9   2   2       13.67        8.95      2.39 o
  10   2   2      557.11      554.04     15.59 o
  11   2   2     1464.65     1440.86     19.09 o
  12   2   2        0.22       -0.76      1.82 o
  13   2   2      270.29      271.42     11.26 o
  14   2   2      135.56      131.60     13.96 o
  15   2   2       61.12       71.97      9.53 o
  16   2   2       71.80       77.26     19.89 o
  17   2   2      334.82      342.10     32.45 o
  18   2   2       74.25       78.03     44.11 o
 -18   3   2       12.30       44.03     13.19 o
 -17   3   2      164.15      157.23     18.42 o
 -16   3   2       21.23       12.12      5.93 o
 -15   3   2      243.11      213.03     17.11 o
 -14   3   2      173.61      157.66     14.00 o
 -13   3   2      162.87      169.75     14.07 o
 -12   3   2       75.05       74.40     13.82 o
 -11   3   2        2.93       -2.07      2.10 o
 -10   3   2        2.40       10.53      3.08 o
  -9   3   2       76.72       81.08      3.35 o
  -8   3   2      211.35      196.46      9.10 o
  -7   3   2      375.54      378.54     19.87 o
  -6   3   2       45.47       50.82      4.39 o
  -5   3   2      118.41       90.23     10.66 o
  -4   3   2      493.45      515.26      6.73 o
  -3   3   2      416.26      525.99     17.22 o
  -2   3   2     3079.38     3191.88     46.37 o
  -1   3   2      687.31      813.63     42.40 o
   0   3   2     1983.66     2036.12     23.45 o
   1   3   2      128.83      111.94     10.04 o
   2   3   2      430.88      436.91     12.90 o
   3   3   2     1369.14     1360.33     17.48 o
   4   3   2      105.74      103.60      3.25 o
   5   3   2     1751.74     1709.78     18.34 o
   6   3   2      243.05      206.73      5.29 o
   7   3   2      197.77      155.16      6.77 o
   8   3   2        5.35       13.05      2.72 o
   9   3   2      134.01      131.83      6.12 o
  10   3   2       27.73       25.65      3.51 o
  11   3   2       71.11       76.41     13.55 o
  12   3   2        2.87        3.14      3.32 o
  13   3   2       57.93       51.37      8.16 o
  14   3   2       21.69       16.10      4.28 o
  15   3   2      126.34      118.10      6.72 o
  16   3   2       19.48        0.85      6.86 o
  17   3   2       34.21       37.12     11.83 o
 -18   4   2       82.22       74.41     11.18 o
 -17   4   2       44.51       43.95     25.11 o
 -16   4   2      212.04      201.14     16.03 o
 -15   4   2      228.93      210.34     16.02 o
 -14   4   2        9.87        4.72      4.97 o
 -13   4   2      158.68      176.79      8.86 o
 -12   4   2      384.06      354.07     19.89 o
 -11   4   2       11.63       12.16      4.83 o
 -10   4   2       69.05       82.60      7.06 o
  -9   4   2      527.36      481.04     20.50 o
  -8   4   2       75.99       64.80      8.84 o
  -7   4   2      844.91      825.70     16.57 o
  -6   4   2      277.84      246.52      6.00 o
  -5   4   2       15.35       13.49      1.52 o
  -4   4   2     1212.97     1220.93     15.31 o
  -3   4   2     3003.63     3051.93     51.70 o
  -2   4   2      150.96      143.73      8.93 o
  -1   4   2     1040.22     1030.49     15.31 o
   0   4   2     1022.93     1055.64     31.64 o
   1   4   2     2515.60     2450.11     43.80 o
   2   4   2        8.14        2.61      1.69 o
   3   4   2      160.57      147.33      6.79 o
   4   4   2       19.90       11.22      1.84 o
   5   4   2        4.96        7.65      5.73 o
   6   4   2       21.22       10.19      2.97 o
   7   4   2       62.96       78.40      5.78 o
   8   4   2      121.92      130.38      8.00 o
   9   4   2        0.61       -1.74      2.74 o
  10   4   2      193.11      187.39     13.03 o
  11   4   2        4.83        2.79      7.95 o
  12   4   2        3.79        0.52      5.71 o
  13   4   2       69.66       75.88      5.48 o
  14   4   2        7.43        9.34      3.88 o
  15   4   2      240.17      249.10     15.52 o
  16   4   2        8.19       16.37      7.95 o
 -17   5   2        3.70        3.79     12.97 o
 -16   5   2        0.45       -9.31      6.58 o
 -15   5   2       13.52       19.66     10.85 o
 -14   5   2       12.56       -4.44      5.34 o
 -13   5   2      237.66      210.77     32.81 o
 -12   5   2        2.09        3.71      4.21 o
 -11   5   2      318.07      266.83     14.07 o
 -10   5   2       40.52       36.92      3.14 o
  -9   5   2       94.88       82.88      6.34 o
  -8   5   2       11.34       18.47      7.03 o
  -7   5   2      166.16      154.67     13.87 o
  -6   5   2      265.12      292.25     19.50 o
  -5   5   2      127.74      112.11      4.20 o
  -4   5   2      264.91      230.54     33.64 o
  -3   5   2      463.43      468.33     23.41 o
  -2   5   2      345.90      334.09     20.43 o
  -1   5   2        8.78       26.18      7.41 o
   0   5   2      541.46      511.79      9.32 o
   1   5   2      338.91      319.80     20.46 o
   2   5   2     2482.03     2357.37     45.72 o
   3   5   2      320.14      259.34     20.21 o
   4   5   2     1418.17     1363.93     27.40 o
   5   5   2      279.78      248.72     13.16 o
   6   5   2     2065.63     2052.54     34.47 o
   7   5   2      474.26      550.48     36.29 o
   8   5   2       83.46       69.03     12.85 o
   9   5   2       51.48       62.26      9.27 o
  10   5   2     1148.52     1151.16     60.43 o
  11   5   2       53.34       65.07     18.18 o
  12   5   2       74.04       76.15     12.66 o
  13   5   2       91.27      108.07     10.33 o
  14   5   2      125.91      116.05     10.60 o
  15   5   2       12.84       13.49     15.55 o
 -15   6   2        0.35       29.06     24.60 o
 -14   6   2       27.79       20.88     14.94 o
 -13   6   2       16.32       -3.90      7.22 o
 -12   6   2       98.86      123.65      9.20 o
 -11   6   2       35.76       43.54      8.36 o
 -10   6   2      282.19      272.01     30.06 o
  -9   6   2        1.53       -1.60      6.67 o
  -8   6   2     2019.04     1998.09     71.09 o
  -7   6   2      762.74      805.71     20.88 o
  -6   6   2      391.86      341.26     18.96 o
  -5   6   2        3.14       -3.67      4.77 o
  -4   6   2       91.54      123.36     16.16 o
  -3   6   2      171.57      139.78      6.56 o
  -2   6   2      855.88      820.91     37.63 o
  -1   6   2       39.35       52.49      7.82 o
   0   6   2     1118.85     1013.55     52.16 o
   1   6   2      159.90      159.18     17.20 o
   2   6   2      684.22      651.66     30.12 o
   3   6   2      350.80      360.13     25.19 o
   4   6   2      679.02      685.35     30.01 o
   5   6   2      229.00      225.43     13.51 o
   6   6   2        1.16       -6.09     14.06 o
   7   6   2      244.20      240.31     20.65 o
   8   6   2       49.36       64.40     10.58 o
   9   6   2        7.09        9.71      4.19 o
  10   6   2       22.01       32.29     11.79 o
  11   6   2        7.87        0.36      6.14 o
  12   6   2       18.76       12.04      8.63 o
  13   6   2        0.45       -8.25      5.73 o
  14   6   2       43.58       28.72      8.73 o
 -14   7   2        6.17       20.20      6.72 o
 -13   7   2       60.71       43.39     19.32 o
 -12   7   2        0.05       -7.35      7.84 o
 -11   7   2       90.07      113.86     25.99 o
 -10   7   2       67.98       44.44     12.62 o
  -9   7   2       56.66      110.80     24.60 o
  -8   7   2        0.71       22.80      8.79 o
  -7   7   2       87.41       81.61      7.01 o
  -6   7   2       11.81       28.88      6.39 o
  -5   7   2       68.49       46.69      9.10 o
  -4   7   2      283.29      240.79     11.56 o
  -3   7   2       10.09       13.79      5.41 o
  -2   7   2      304.60      317.92     35.68 o
  -1   7   2       88.05       78.75     12.54 o
   0   7   2        5.17       17.65      8.34 o
   1   7   2        2.78        6.27     10.48 o
   2   7   2      113.83      121.79      8.43 o
   3   7   2      111.58      106.15      7.03 o
   4   7   2      238.71      226.91     39.60 o
   5   7   2      207.30      201.80     24.36 o
   6   7   2       79.25       95.53     13.74 o
   7   7   2        3.74       12.69     15.98 o
   8   7   2      287.38      311.07     17.40 o
   9   7   2       23.56       24.28     14.56 o
  10   7   2       81.31       66.37      8.91 o
  11   7   2       49.64       42.59     10.53 o
  12   7   2       24.76       23.87     24.09 o
 -11   8   2      188.46      196.16     51.31 o
 -10   8   2        4.91       -9.43      6.28 o
  -9   8   2      149.19      160.29     11.79 o
  -8   8   2        5.03        1.93      4.59 o
  -7   8   2      124.76      122.06      9.92 o
  -6   8   2       65.06       77.55     19.91 o
  -5   8   2      289.90      330.82     21.73 o
  -4   8   2     1140.43     1186.39     84.51 o
  -3   8   2        5.49        3.27     10.10 o
  -2   8   2      137.76      155.25     23.82 o
  -1   8   2        0.38       -2.30      4.21 o
   0   8   2      170.88      141.11     29.27 o
   1   8   2       54.24       82.72      7.60 o
   2   8   2        0.42       14.84     14.09 o
   3   8   2      173.22      211.16     17.94 o
   4   8   2       35.19       20.48     12.14 o
   5   8   2       25.07       46.22     14.77 o
   6   8   2       24.22       16.72      5.85 o
   7   8   2      130.36      195.57     16.05 o
   8   8   2       45.58       57.94     21.09 o
   9   8   2       83.19       76.94     10.04 o
  10   8   2       38.72      -17.60     11.74 o
  -8   9   2       14.92        0.02     17.34 o
  -7   9   2       28.10       52.22     39.03 o
  -6   9   2       86.21       85.84     10.33 o
  -5   9   2       52.33       54.01     13.06 o
  -4   9   2      480.19      529.14     37.04 o
  -3   9   2        9.87       -4.34     10.16 o
  -2   9   2      161.56      135.44     34.01 o
  -1   9   2      201.04      272.58     16.66 o
   0   9   2       48.67       65.16      9.92 o
   1   9   2      216.87      249.24     17.79 o
   2   9   2       43.89       71.80     11.37 o
   3   9   2       55.00       48.80     20.55 o
   4   9   2      120.67      120.58     11.00 o
   5   9   2       64.81       52.40     11.43 o
   6   9   2        1.61       -9.54      6.36 o
   7   9   2      242.72      242.31     19.65 o
 -19   0   3      112.70       90.93     15.44 o
 -17   0   3       68.79       53.37     12.71 o
 -15   0   3       75.71       89.22     13.55 o
 -13   0   3     1298.40     1219.26     21.21 o
 -11   0   3      146.39      136.92      6.74 o
  -9   0   3      126.40      109.91      6.42 o
  -7   0   3       12.90        4.49      1.93 o
  -5   0   3     1901.79     1933.52     28.97 o
  -3   0   3     1464.27     1469.18     23.76 o
  -1   0   3      161.28      147.45      3.92 o
   1   0   3     1416.82     1433.93     25.81 o
   3   0   3      526.03      588.47     18.43 o
   5   0   3      331.10      294.42     16.31 o
   7   0   3       67.20       67.58      7.26 o
   9   0   3      428.40      431.29      7.36 o
  11   0   3     2136.89     2237.54     87.91 o
  13   0   3     1100.09     1107.49     19.42 o
  15   0   3      273.23      297.39     49.25 o
 -19   1   3       24.81       16.15      8.01 o
 -18   1   3        5.22        3.07      6.75 o
 -17   1   3        0.00        0.29      4.55 o
 -16   1   3       38.73       38.70     12.15 o
 -15   1   3       59.46       96.38     11.64 o
 -14   1   3       14.30       10.74      2.83 o
 -13   1   3       36.23       25.92      2.54 o
 -12   1   3       58.13       74.16      9.95 o
 -11   1   3      101.13       88.49      8.88 o
 -10   1   3        0.86        0.88      1.18 o
  -9   1   3      397.11      438.98      7.82 o
  -8   1   3     2427.11     2572.68     24.64 o
  -7   1   3      423.56      431.20      5.82 o
  -6   1   3      207.19      200.97      7.43 o
  -5   1   3      213.64      259.24      4.09 o
  -4   1   3      146.28      130.13      5.93 o
  -3   1   3       15.72       34.45      1.98 o
  -2   1   3       98.65      116.78      3.11 o
  -1   1   3    18095.96    16913.18    201.84 o
   0   1   3    15300.95    15146.57    140.11 o
   1   1   3      264.20      320.01      3.34 o
   2   1   3       47.80       41.00      1.54 o
   3   1   3        6.33        0.41      0.93 o
   4   1   3       30.44       31.44      1.66 o
   5   1   3      809.49      796.54      7.69 o
   6   1   3      185.21      183.62      4.63 o
   7   1   3     1486.74     1463.58     24.60 o
   8   1   3      301.03      305.00      6.14 o
   9   1   3      485.56      468.77      9.47 o
  10   1   3       47.50       59.23      3.39 o
  11   1   3      307.48      327.77      8.94 o
  12   1   3       33.68       42.69      3.27 o
  13   1   3       19.38       26.78      4.23 o
  14   1   3        8.95        7.83      6.01 o
  15   1   3      100.98      102.41      6.80 o
  16   1   3        3.61       -3.43      4.66 o
  17   1   3        0.57        4.30      4.67 o
 -19   2   3        8.48       12.12     15.99 o
 -18   2   3       24.85       14.20     10.27 o
 -17   2   3       29.39       31.83      8.12 o
 -16   2   3       87.86       99.10     11.74 o
 -15   2   3      107.16       87.00      6.55 o
 -14   2   3      154.10      123.69      8.90 o
 -13   2   3      267.13      204.71     14.20 o
 -12   2   3      259.80      271.35      6.65 o
 -11   2   3       26.58       32.09      9.28 o
 -10   2   3      919.78      902.42     11.79 o
  -9   2   3       15.44       21.35      3.05 o
  -8   2   3      121.94      136.58      3.73 o
  -7   2   3     3006.51     3201.29     60.31 o
  -6   2   3     2109.08     2100.42     32.83 o
  -5   2   3      154.62      167.26      5.51 o
  -4   2   3     6418.43     6622.94    106.07 o
  -3   2   3     1859.92     1914.40     20.57 o
  -2   2   3      995.11     1039.38     14.05 o
  -1   2   3     1641.31     1701.21     18.05 o
   0   2   3        2.23        1.28      1.67 o
   1   2   3     5742.65     6022.41     75.07 o
   2   2   3      712.63      750.98     11.25 o
   3   2   3      196.14      171.65      5.53 o
   4   2   3      658.11      710.09     10.22 o
   5   2   3      209.51      223.18      6.60 o
   6   2   3      664.00      646.12      9.23 o
   7   2   3      197.14      199.70     11.09 o
   8   2   3      250.29      272.04      9.49 o
   9   2   3      285.80      279.48      6.44 o
  10   2   3      912.53      939.66     22.10 o
  11   2   3      151.95      166.10     13.74 o
  12   2   3      335.79      318.36      6.65 o
  13   2   3        8.02       15.26      8.90 o
  14   2   3       29.17       18.00     10.38 o
  15   2   3      107.88      109.87      8.37 o
  16   2   3      170.03      161.59     14.55 o
  17   2   3       81.31       33.97     25.29 o
 -19   3   3        0.00       20.42     10.40 o
 -18   3   3       46.77       57.75     24.60 o
 -17   3   3       25.45       51.11     13.35 o
 -16   3   3       30.49       41.09      7.81 o
 -15   3   3        0.10        5.16      4.07 o
 -14   3   3      111.95      106.87      5.10 o
 -13   3   3      401.24      378.92     16.09 o
 -12   3   3        3.05       -3.06      2.74 o
 -11   3   3        0.47       -0.95      1.59 o
 -10   3   3       53.02       48.76      3.89 o
  -9   3   3      118.43      129.81      8.68 o
  -8   3   3      233.70      220.30      6.31 o
  -7   3   3       14.43        6.91      3.11 o
  -6   3   3      279.76      341.11      6.30 o
  -5   3   3      283.92      304.39      9.37 o
  -4   3   3      258.60      257.47     20.75 o
  -3   3   3      617.89      625.54     14.35 o
  -2   3   3      210.03      176.53      6.54 o
  -1   3   3     6303.69     6388.42     66.64 o
   0   3   3       41.76       70.89      3.11 o
   1   3   3        2.74        5.91      1.50 o
   2   3   3      858.45      734.00     15.59 o
   3   3   3       52.91       50.45      5.75 o
   4   3   3     1449.39     1471.75     14.19 o
   5   3   3       17.28       11.56      3.67 o
   6   3   3     2041.58     2005.61     44.82 o
   7   3   3      151.86      143.34     15.81 o
   8   3   3      439.46      437.64     10.88 o
   9   3   3     1561.59     1538.62     18.71 o
  10   3   3      210.71      241.82      8.82 o
  11   3   3        0.06       -3.18      2.14 o
  12   3   3       22.79       20.25      3.14 o
  13   3   3        5.57       22.26     11.60 o
  14   3   3        9.27        9.14     11.14 o
  15   3   3        2.90        3.81     12.40 o
  16   3   3       43.22       51.16     20.91 o
  17   3   3       38.27       11.08      6.44 o
 -17   4   3       44.41       70.19     13.47 o
 -16   4   3       54.34       44.96      8.09 o
 -15   4   3        9.75        9.66      5.01 o
 -14   4   3        9.94        9.20      3.61 o
 -13   4   3      501.06      510.37     15.48 o
 -12   4   3      258.04      257.93      9.59 o
 -11   4   3       93.33       71.37     14.96 o
 -10   4   3      170.14      173.90     13.53 o
  -9   4   3       16.24       22.46      5.53 o
  -8   4   3     1707.60     1864.45     28.92 o
  -7   4   3      478.21      450.42     14.21 o
  -6   4   3        0.95        1.03      3.97 o
  -5   4   3       33.53       46.57      4.35 o
  -4   4   3      178.36      181.71      8.49 o
  -3   4   3       29.11       49.25      3.67 o
  -2   4   3      429.57      441.74     20.93 o
  -1   4   3      556.28      519.90     17.45 o
   0   4   3      725.65      753.51     10.65 o
   1   4   3     2813.52     2990.90     35.54 o
   2   4   3     1365.66     1332.68     32.88 o
   3   4   3       57.62       33.91      7.40 o
   4   4   3       53.64       54.90      5.80 o
   5   4   3      296.22      272.12     12.72 o
   6   4   3      261.32      271.88     11.31 o
   7   4   3      382.42      389.43     15.53 o
   8   4   3      477.52      471.36     23.49 o
   9   4   3      110.85      106.33      4.20 o
  10   4   3       58.15       50.54      8.14 o
  11   4   3      140.77      119.07     15.07 o
  12   4   3       78.34       57.47     13.53 o
  13   4   3       94.45       78.23     11.93 o
  14   4   3      193.55      238.73     11.36 o
  15   4   3        7.19       16.57      6.47 o
  16   4   3      125.32      304.63     38.79 o
 -17   5   3        7.18       -7.58      7.71 o
 -16   5   3       15.72        8.69      7.32 o
 -15   5   3        0.00       10.20     12.81 o
 -14   5   3       58.43       40.08     12.75 o
 -13   5   3        2.11       -4.11      7.95 o
 -12   5   3       48.03       48.72      6.49 o
 -11   5   3       80.89       53.02     11.04 o
 -10   5   3      180.93      155.10     18.84 o
  -9   5   3      217.43      170.80     28.75 o
  -8   5   3      903.45      845.02     58.19 o
  -7   5   3      545.77      526.28     14.28 o
  -6   5   3        0.16        6.32      8.85 o
  -5   5   3     1565.49     1501.71     35.49 o
  -4   5   3       54.97       50.26      5.76 o
  -3   5   3      181.72      143.48      9.36 o
  -2   5   3      204.34      220.32     11.31 o
  -1   5   3       89.95      104.25      8.93 o
   0   5   3      228.93      234.64     29.64 o
   1   5   3     1792.95     1778.89     32.03 o
   2   5   3      543.56      553.01     44.14 o
   3   5   3     2741.35     2676.59    135.64 o
   4   5   3      648.27      642.27     13.81 o
   5   5   3     3763.38     3832.67    117.15 o
   6   5   3      161.39      150.34     13.74 o
   7   5   3      152.78      114.82      5.12 o
   8   5   3       35.51       54.79     11.38 o
   9   5   3      843.41      836.64     18.65 o
  10   5   3      631.19      629.74     45.97 o
  11   5   3      293.07      251.00     11.73 o
  12   5   3       27.05       22.48      7.33 o
  13   5   3      133.10       98.79     30.42 o
  14   5   3        4.33        4.33     17.78 o
  15   5   3      179.96      195.50     12.49 o
 -16   6   3        0.43        0.00     12.84 o
 -15   6   3       35.29       56.76     11.75 o
 -14   6   3        3.91       -5.51      9.23 o
 -13   6   3        1.02        3.28      7.60 o
 -12   6   3        0.80        1.28     10.21 o
 -11   6   3        0.06       10.16      6.30 o
 -10   6   3       38.21       37.77      7.42 o
  -9   6   3      646.18      631.44     37.82 o
  -8   6   3      563.47      618.32     18.96 o
  -7   6   3      106.21       97.19      6.89 o
  -6   6   3       17.24       20.44      5.09 o
  -5   6   3       63.28       56.54     10.94 o
  -4   6   3       78.01       66.86     11.31 o
  -3   6   3      191.55      232.29     25.24 o
  -2   6   3       78.62      102.71     12.02 o
  -1   6   3       24.88       11.85      6.55 o
   0   6   3      120.07      137.23     26.60 o
   1   6   3       78.77       88.76     11.05 o
   2   6   3      664.42      598.98     40.50 o
   3   6   3       96.21       80.56      5.19 o
   4   6   3       72.74       62.31     16.65 o
   5   6   3       20.74       23.14      9.22 o
   6   6   3      311.56      287.08     10.02 o
   7   6   3      144.01      128.04     19.74 o
   8   6   3       16.89       43.44      9.38 o
   9   6   3      128.32      135.85     30.03 o
  10   6   3       21.59       16.53      6.59 o
  11   6   3       47.21       54.40     10.49 o
  12   6   3        6.62        0.47      5.72 o
  13   6   3      268.86      280.38     83.51 o
  14   6   3       13.11       25.83     27.16 o
 -14   7   3        1.94        4.93      8.62 o
 -13   7   3       22.84       49.83     19.26 o
 -12   7   3       13.83       18.47     26.91 o
 -11   7   3        9.50       16.98      8.08 o
 -10   7   3        1.89        0.39      6.58 o
  -9   7   3       32.23       28.48      9.19 o
  -8   7   3        3.36       -2.01     12.55 o
  -7   7   3       18.52       30.44      7.88 o
  -6   7   3       99.14       85.35     13.59 o
  -5   7   3       54.51       45.91      6.67 o
  -4   7   3      642.63      638.65     42.49 o
  -3   7   3      855.45      735.36     34.00 o
  -2   7   3      133.72      142.96     20.91 o
  -1   7   3      752.87      702.39     27.96 o
   0   7   3        2.02       -5.53     14.06 o
   1   7   3      906.25      854.72     57.59 o
   2   7   3       75.30       68.26      7.25 o
   3   7   3      287.07      287.91     25.69 o
   4   7   3       24.48       29.83      5.61 o
   5   7   3       18.11       48.94     17.60 o
   6   7   3       19.71        0.45     10.15 o
   7   7   3      282.55      301.45     29.79 o
   8   7   3        9.56        5.72     10.18 o
   9   7   3      113.78      142.64     12.46 o
  10   7   3        3.24        0.21      6.80 o
  11   7   3       23.39       28.47     17.65 o
  12   7   3      102.12      118.96     16.90 o
 -12   8   3      138.10      148.31     22.91 o
 -11   8   3        1.51       52.65     12.93 o
 -10   8   3      164.34      125.09     28.32 o
  -9   8   3        0.12        0.43     11.85 o
  -8   8   3      341.44      301.62     17.46 o
  -7   8   3      267.42      237.61     12.22 o
  -6   8   3      358.83      404.89     76.09 o
  -5   8   3      456.75      526.37    107.02 o
  -4   8   3       16.35       39.01     16.12 o
  -3   8   3        0.15        9.50     15.32 o
  -2   8   3      387.18      408.37     22.92 o
  -1   8   3      526.44      493.99     26.04 o
   0   8   3      104.56      119.99      7.47 o
   1   8   3      118.19      119.32      8.27 o
   2   8   3       51.86       68.45      9.29 o
   3   8   3        5.96       24.16      6.00 o
   4   8   3       93.62      122.30     14.81 o
   5   8   3       16.84       37.10      6.94 o
   6   8   3        5.48        5.38      6.42 o
   7   8   3       96.51       79.36     16.59 o
   8   8   3       13.86       26.57     23.09 o
   9   8   3       14.23       -4.84     12.21 o
  10   8   3       66.09       43.78     13.00 o
  -8   9   3       55.65       86.17     20.68 o
  -7   9   3        5.47      -11.56      8.99 o
  -6   9   3       29.68       41.13     17.10 o
  -5   9   3        0.26       -0.83      9.12 o
  -4   9   3        1.49       -6.36      5.53 o
  -3   9   3       68.57      100.93     13.69 o
  -2   9   3       76.63      105.19     10.56 o
  -1   9   3       89.01       72.18     19.52 o
   0   9   3      180.24      179.16     13.47 o
   1   9   3       17.54        3.19     15.29 o
   2   9   3       30.78       50.40      8.70 o
   3   9   3      175.96      212.51     38.11 o
   4   9   3      102.28      111.36     28.61 o
   5   9   3       11.25       16.29     17.92 o
   6   9   3       19.73        9.87     10.85 o
 -20   0   4        3.00       -6.42     11.69 o
 -18   0   4      247.98      250.20     28.13 o
 -16   0   4      234.70      261.22     11.33 o
 -14   0   4      330.42      342.45     22.92 o
 -12   0   4       78.94      110.51     10.79 o
 -10   0   4      313.97      316.54      7.84 o
  -8   0   4      405.61      433.79     11.08 o
  -6   0   4       26.33       26.30     10.79 o
  -4   0   4      104.00      100.54      6.49 o
  -2   0   4        0.89        2.34      1.28 o
   0   0   4     2643.41     2517.10     27.97 o
   2   0   4      240.37      306.69      4.84 o
   4   0   4       33.31       33.88      1.77 o
   6   0   4       21.08       26.62      3.27 o
   8   0   4       72.83       73.91      2.92 o
  10   0   4     2410.43     2422.21    102.10 o
  12   0   4      175.88      175.83      7.40 o
  14   0   4      127.64      106.47      8.86 o
  16   0   4      476.95      481.90     71.60 o
 -19   1   4       54.81       50.36      9.53 o
 -18   1   4       34.24       26.64     12.20 o
 -17   1   4        4.45        5.16      7.25 o
 -16   1   4        1.53        6.13     10.38 o
 -15   1   4       30.11       20.59      3.51 o
 -14   1   4       52.27       32.00      3.17 o
 -13   1   4      446.18      412.81     15.65 o
 -12   1   4      729.01      688.03      9.57 o
 -11   1   4      187.87      175.91      8.88 o
 -10   1   4       40.40       30.13      2.97 o
  -9   1   4       75.94       92.82      3.38 o
  -8   1   4        0.11        0.00      1.48 o
  -7   1   4       47.01       68.29      6.10 o
  -6   1   4      181.35      170.14      7.25 o
  -5   1   4      430.56      431.21     15.16 o
  -4   1   4      125.51       78.88      3.47 o
  -3   1   4     1212.08     1130.75     19.94 o
  -2   1   4     4666.66     4564.14     40.86 o
  -1   1   4     8788.15     8542.87     81.09 o
   0   1   4        1.61        2.74      1.48 o
   1   1   4       10.66        8.93      3.50 o
   2   1   4     4085.77     4055.89     56.17 o
   3   1   4      283.34      277.35      9.25 o
   4   1   4     2152.39     2118.16     18.83 o
   5   1   4      770.74      744.85     12.06 o
   6   1   4      425.94      400.62     20.21 o
   7   1   4      513.50      512.25     10.99 o
   8   1   4      389.19      376.18      9.27 o
   9   1   4      317.14      274.76     11.77 o
  10   1   4       14.17       18.72      4.13 o
  11   1   4        0.50       -0.80      2.76 o
  12   1   4       10.66        8.61      1.99 o
  13   1   4       30.45       29.50      5.78 o
  14   1   4       16.49       11.81      4.80 o
  15   1   4        0.23        1.25      4.19 o
  16   1   4      104.53       91.63      6.75 o
  17   1   4        7.61       10.34      5.59 o
 -19   2   4       97.07      114.35     15.69 o
 -18   2   4       32.82       48.93     24.82 o
 -17   2   4      146.07      153.50     20.09 o
 -16   2   4       88.17       79.93     13.63 o
 -15   2   4      113.40      110.04     10.76 o
 -14   2   4       52.72       59.98      9.06 o
 -13   2   4      395.50      377.80     11.81 o
 -12   2   4      187.82      163.35      6.01 o
 -11   2   4       99.34       88.44      5.60 o
 -10   2   4       16.16       18.72      4.55 o
  -9   2   4        8.20       19.05      7.75 o
  -8   2   4       35.39       36.90      4.22 o
  -7   2   4      788.49      763.02     10.23 o
  -6   2   4      435.91      437.33     10.36 o
  -5   2   4     3107.83     3349.20     98.88 o
  -4   2   4     1699.49     1747.54     26.31 o
  -3   2   4       74.04       81.87      5.36 o
  -2   2   4       81.02       94.00      6.32 o
  -1   2   4      810.52      857.29     11.18 o
   0   2   4     6552.98     6928.49     63.02 o
   1   2   4      746.56      815.66      8.41 o
   2   2   4      723.74      761.82      7.46 o
   3   2   4       90.26      123.09      3.48 o
   4   2   4       12.52       19.37      2.38 o
   5   2   4       24.90       24.09      2.41 o
   6   2   4      124.72      102.37      5.41 o
   7   2   4        4.50        4.37      0.93 o
   8   2   4      338.70      367.69     10.60 o
   9   2   4       18.03       14.00      3.89 o
  10   2   4      127.02      119.84      6.43 o
  11   2   4      142.92      129.14      5.76 o
  12   2   4       51.49       50.07     13.38 o
  13   2   4       99.22      102.18     11.12 o
  14   2   4       48.89       58.24      7.23 o
  15   2   4       66.38       66.57     10.34 o
  16   2   4        1.82        0.33      3.80 o
  17   2   4       56.47       56.20     17.49 o
 -19   3   4        2.14       -6.58      4.39 o
 -18   3   4       10.46        6.32      6.72 o
 -17   3   4       10.72       -1.35      8.69 o
 -16   3   4        0.48       -2.06      7.41 o
 -15   3   4       88.24       67.30     12.99 o
 -14   3   4       93.08       76.16      8.66 o
 -13   3   4        0.19       -2.23      3.67 o
 -12   3   4      239.19      225.61     15.53 o
 -11   3   4      203.50      184.29      7.86 o
 -10   3   4       12.11       17.47      6.43 o
  -9   3   4        3.52        1.26      3.37 o
  -8   3   4      179.48      183.89     11.05 o
  -7   3   4     2960.41     3042.08     34.60 o
  -6   3   4      126.30       97.14      3.62 o
  -5   3   4      499.37      461.22      8.00 o
  -4   3   4      275.12      324.80      6.29 o
  -3   3   4        6.08        8.77      1.67 o
  -2   3   4       24.56       33.38      5.41 o
  -1   3   4      753.21      702.58     10.90 o
   0   3   4      382.17      405.70     11.62 o
   1   3   4        4.90        8.82      1.85 o
   2   3   4       10.33       11.79      2.64 o
   3   3   4      587.75      587.69     16.39 o
   4   3   4       38.08       50.92      6.86 o
   5   3   4      677.38      667.92      8.76 o
   6   3   4      497.15      486.24     11.79 o
   7   3   4      145.88      127.91      3.71 o
   8   3   4      625.67      633.21     27.47 o
   9   3   4     1424.52     1358.88     19.61 o
  10   3   4      669.98      695.16     39.48 o
  11   3   4        0.24        1.74      2.02 o
  12   3   4      191.20      186.44     12.39 o
  13   3   4        0.67        6.61      6.14 o
  14   3   4       96.38       94.74      7.10 o
  15   3   4        2.01        4.92      4.58 o
  16   3   4        2.59       -3.29      3.92 o
 -18   4   4        0.06       -4.21      8.02 o
 -17   4   4       20.06       30.11     37.24 o
 -16   4   4        0.16       32.80      6.78 o
 -15   4   4        7.82        5.48      7.51 o
 -14   4   4      165.53      163.77     14.97 o
 -13   4   4      156.80      217.79     19.37 o
 -12   4   4      114.29       97.78     13.98 o
 -11   4   4       42.38       68.42      9.51 o
 -10   4   4      238.60      219.26     13.93 o
  -9   4   4      183.83      224.42     25.12 o
  -8   4   4        5.11        9.01      3.36 o
  -7   4   4      958.90     1059.00     20.00 o
  -6   4   4        0.63        3.68      6.64 o
  -5   4   4        1.01        2.53      1.86 o
  -4   4   4      468.14      456.55     22.43 o
  -3   4   4     1360.49     1366.99     53.83 o
  -2   4   4      904.97      867.93     23.04 o
  -1   4   4      230.43      225.95      9.04 o
   0   4   4      972.62      942.22     13.42 o
   1   4   4      195.48      186.01     11.99 o
   2   4   4       46.88       32.13      8.86 o
   3   4   4        1.40        1.21      5.23 o
   4   4   4     1544.59     1567.57     67.63 o
   5   4   4       47.50       59.84      8.23 o
   6   4   4     1698.54     1622.28     20.43 o
   7   4   4      340.55      353.43     16.72 o
   8   4   4      861.53      843.82     19.09 o
   9   4   4      527.12      503.15     15.16 o
  10   4   4      462.68      439.06     21.11 o
  11   4   4      130.18      130.67      6.18 o
  12   4   4      379.24      365.96     11.30 o
  13   4   4       75.32       91.06     10.79 o
  14   4   4      166.79      155.40     16.76 o
  15   4   4      118.57      133.30     20.69 o
 -17   5   4       20.33       13.01      8.21 o
 -16   5   4        0.45      -11.56      7.83 o
 -15   5   4      109.59       74.89     12.14 o
 -14   5   4        0.47       -3.78     13.70 o
 -13   5   4        0.08        0.50      6.75 o
 -12   5   4       29.90       40.74     15.79 o
 -11   5   4        2.69       11.56      7.83 o
 -10   5   4      183.57      183.17     22.12 o
  -9   5   4      471.58      429.01     37.72 o
  -8   5   4     1202.65     1092.28     18.68 o
  -7   5   4      177.76      155.91     16.57 o
  -6   5   4       39.07       40.85      4.60 o
  -5   5   4      841.55      845.24     15.03 o
  -4   5   4      836.85      772.42     31.03 o
  -3   5   4        7.18        9.66      3.69 o
  -2   5   4      248.72      230.79     30.30 o
  -1   5   4      108.66      155.65      9.49 o
   0   5   4       25.36       31.20      6.34 o
   1   5   4      475.28      474.44     25.01 o
   2   5   4      130.84      104.22     11.88 o
   3   5   4        5.57        1.97      1.77 o
   4   5   4       83.67       90.51     11.00 o
   5   5   4       11.56        3.18      3.74 o
   6   5   4      483.25      442.84     16.70 o
   7   5   4        3.54       16.56     10.92 o
   8   5   4      405.25      382.41     12.91 o
   9   5   4        9.70       12.41     11.33 o
  10   5   4      140.09      144.78      7.53 o
  11   5   4      152.24      151.54      7.20 o
  12   5   4        1.95        8.77      7.60 o
  13   5   4       17.33       22.97      6.82 o
  14   5   4        1.78       12.84      7.71 o
 -16   6   4        4.04      -19.12     14.13 o
 -15   6   4       12.08       16.23      9.74 o
 -14   6   4       68.22      102.01     25.27 o
 -13   6   4      119.09      163.72     23.09 o
 -12   6   4      193.63      230.57     23.38 o
 -11   6   4        2.90        1.87      5.93 o
 -10   6   4       12.94       23.84     18.91 o
  -9   6   4       10.51       20.14      6.72 o
  -8   6   4       15.01       24.64      9.42 o
  -7   6   4       64.58       86.92     22.00 o
  -6   6   4       17.60       11.87      9.62 o
  -5   6   4      532.77      545.87     42.19 o
  -4   6   4      317.37      333.77     36.00 o
  -3   6   4      306.35      297.39     33.13 o
  -2   6   4      205.11      180.83      6.92 o
  -1   6   4       39.91       40.42      4.41 o
   0   6   4      115.12      100.43      5.62 o
   1   6   4       52.69       58.24      8.32 o
   2   6   4      514.16      438.40     37.88 o
   3   6   4      107.24       98.85      7.83 o
   4   6   4      627.76      588.50     23.52 o
   5   6   4        2.45       10.13      7.77 o
   6   6   4      143.59      136.20     17.00 o
   7   6   4      149.48      148.03     11.49 o
   8   6   4      230.62      227.47     58.61 o
   9   6   4       19.24        5.11     10.86 o
  10   6   4      341.77      356.04     25.17 o
  11   6   4        0.29       -6.88      4.59 o
  12   6   4      138.15      150.26     16.95 o
  13   6   4      250.83      240.16     16.25 o
 -14   7   4        7.33      -11.67      7.78 o
 -13   7   4        6.37       56.99     17.75 o
 -12   7   4        7.52       12.41     14.00 o
 -11   7   4       84.25       64.79     15.27 o
 -10   7   4        1.84       -3.05     10.10 o
  -9   7   4      322.00      294.01     20.74 o
  -8   7   4       96.58      109.52     16.26 o
  -7   7   4       10.45       19.65     13.16 o
  -6   7   4      130.23      164.84     16.87 o
  -5   7   4        9.17       31.06     14.03 o
  -4   7   4        0.88        9.84      4.06 o
  -3   7   4      726.41      715.94     31.75 o
  -2   7   4      164.74      161.86     13.87 o
  -1   7   4      280.50      303.08     10.73 o
   0   7   4     1149.24     1125.44     37.57 o
   1   7   4      889.47      967.94     40.13 o
   2   7   4      402.02      411.08     31.68 o
   3   7   4      356.55      373.42     24.80 o
   4   7   4      950.89      858.71     31.95 o
   5   7   4       69.03       98.27     19.17 o
   6   7   4       13.09        2.52      5.11 o
   7   7   4       62.46       50.76     19.58 o
   8   7   4       31.57       34.09     12.25 o
   9   7   4        0.19       24.44     12.13 o
  10   7   4       11.89       20.54     19.64 o
  11   7   4        6.54       14.38     14.77 o
  12   7   4        9.17       24.40     12.71 o
 -12   8   4       72.06       87.46     19.39 o
 -11   8   4      181.17      166.18     38.21 o
 -10   8   4       16.62       13.89      6.86 o
  -9   8   4      490.38      489.08     22.53 o
  -8   8   4      198.44      221.79     48.98 o
  -7   8   4        9.81       33.34      7.18 o
  -6   8   4      134.55      201.43     20.74 o
  -5   8   4       22.97       15.04      6.65 o
  -4   8   4      126.36      147.77     10.74 o
  -3   8   4       20.06       25.56      5.93 o
  -2   8   4       53.59       61.06     12.24 o
  -1   8   4       21.10        6.69      8.05 o
   0   8   4        1.11        0.04      4.28 o
   1   8   4        0.57       15.76     14.75 o
   2   8   4       51.39       58.03     16.02 o
   3   8   4       24.19       37.80     16.28 o
   4   8   4      104.68      111.87     33.02 o
   5   8   4        7.38       62.67     16.44 o
   6   8   4        4.59       38.40     10.27 o
   7   8   4        0.19       -5.32     19.14 o
   8   8   4        7.38        8.59      5.64 o
   9   8   4        0.03       -1.28      7.83 o
  -8   9   4       19.57        9.49      7.75 o
  -7   9   4        4.14       20.03     18.69 o
  -6   9   4       44.63       13.02      6.89 o
  -5   9   4      541.82      557.09     25.05 o
  -4   9   4        0.02       26.34     21.01 o
  -3   9   4       55.20      121.29     18.09 o
  -2   9   4      106.78      118.84     19.17 o
  -1   9   4       32.53       31.36     25.21 o
   0   9   4       15.71       10.18     12.93 o
   1   9   4       81.18       85.37     11.51 o
   2   9   4      111.66       55.83     11.05 o
   3   9   4      148.32      138.43     26.46 o
   4   9   4       16.63       20.08     41.10 o
   5   9   4       16.94       54.97     18.11 o
   6   9   4      136.22       87.76     27.16 o
 -19   0   5        2.24       -2.61     13.42 o
 -17   0   5       17.13        4.88     11.56 o
 -15   0   5       10.69        6.00     15.35 o
 -13   0   5        4.80       -2.14      2.30 o
 -11   0   5        4.55       -2.73      4.87 o
  -9   0   5      225.19      193.30     17.40 o
  -7   0   5      141.46      180.48      6.64 o
  -5   0   5     2307.65     2556.87     45.40 o
  -3   0   5     7249.98     7212.09     81.42 o
  -1   0   5     1419.98     1426.22     16.91 o
   1   0   5     4463.62     4378.78     50.31 o
   3   0   5      838.27     1054.13     13.91 o
   5   0   5     1832.71     1845.19     22.81 o
   7   0   5     3097.04     3002.47     68.90 o
   9   0   5        6.50        4.28      2.57 o
  11   0   5      704.15      643.80     13.97 o
  13   0   5      194.77      222.11     11.66 o
  15   0   5      218.54      219.83     75.90 o
  17   0   5      156.05      137.29     23.50 o
 -20   1   5        0.65       -5.31      8.12 o
 -19   1   5        5.06       24.96     15.40 o
 -18   1   5       14.17       -2.42      4.47 o
 -17   1   5       92.90       98.53     20.03 o
 -16   1   5       37.93       27.47      5.63 o
 -15   1   5      266.50      263.98      9.92 o
 -14   1   5      693.50      678.85     14.79 o
 -13   1   5     1042.98     1084.95     44.15 o
 -12   1   5      743.48      683.27     23.48 o
 -11   1   5      195.01      203.19      8.68 o
 -10   1   5      110.74      141.59      5.97 o
  -9   1   5       99.20       72.20      4.13 o
  -8   1   5      391.77      441.57      7.01 o
  -7   1   5      895.93      920.01     22.00 o
  -6   1   5       93.62       72.21      4.13 o
  -5   1   5      573.49      528.48      6.81 o
  -4   1   5      170.08      146.39      6.38 o
  -3   1   5        9.09        3.67      1.06 o
  -2   1   5      666.18      636.77     14.48 o
  -1   1   5       70.51      111.03      3.30 o
   0   1   5      987.34     1104.29      9.52 o
   1   1   5      389.38      374.55      4.17 o
   2   1   5    10072.92    10324.45     80.68 o
   3   1   5      634.87      663.71     16.03 o
   4   1   5      411.00      385.28      5.17 o
   5   1   5      625.36      597.17     14.66 o
   6   1   5       10.16       22.31      3.30 o
   7   1   5      165.98      197.63      9.61 o
   8   1   5      922.63      938.17     22.34 o
   9   1   5      101.47       84.84      4.28 o
  10   1   5     1461.18     1486.72     57.02 o
  11   1   5       37.56       53.25      7.90 o
  12   1   5       22.63       22.21      7.79 o
  13   1   5        0.90       12.43     11.38 o
  14   1   5       10.22       19.33      5.43 o
  15   1   5        2.94       -0.14      2.35 o
  16   1   5       30.72       25.05     20.61 o
 -19   2   5       22.42       17.11      9.99 o
 -18   2   5      165.42      113.55     11.52 o
 -17   2   5       30.06       25.78      6.30 o
 -16   2   5      227.83      247.12     18.90 o
 -15   2   5      283.32      256.41      8.09 o
 -14   2   5      541.99      507.96     18.31 o
 -13   2   5      287.59      290.27     18.34 o
 -12   2   5      113.81      123.32      6.49 o
 -11   2   5      221.15      200.58      5.61 o
 -10   2   5      568.91      606.06     16.62 o
  -9   2   5       20.22       34.88      2.95 o
  -8   2   5      181.74      173.09     10.49 o
  -7   2   5      259.80      269.74      5.77 o
  -6   2   5       25.54       24.28      1.84 o
  -5   2   5      112.08      117.63     11.20 o
  -4   2   5       84.12       95.98      3.19 o
  -3   2   5     1190.04     1181.85     22.97 o
  -2   2   5     1020.37     1012.31     26.17 o
  -1   2   5        7.26        1.25      0.93 o
   0   2   5      267.60      225.16      6.92 o
   1   2   5      770.98      795.35     11.33 o
   2   2   5     1452.74     1697.40     15.62 o
   3   2   5      414.58      395.07     16.36 o
   4   2   5       21.71       18.98      1.51 o
   5   2   5       33.41       36.29      5.28 o
   6   2   5      172.15      178.63     15.18 o
   7   2   5      207.72      223.24      6.45 o
   8   2   5      547.97      576.05     20.22 o
   9   2   5      432.62      478.45      8.98 o
  10   2   5       25.92       20.70      8.77 o
  11   2   5        1.31       10.03      4.97 o
  12   2   5        5.26        1.42      2.97 o
  13   2   5       16.53       15.59      7.99 o
  14   2   5       22.07       24.24     11.92 o
  15   2   5        9.63       11.24      5.82 o
  16   2   5        4.60        3.87      3.80 o
 -19   3   5        0.66        3.04     14.04 o
 -18   3   5      106.29       99.06      8.99 o
 -17   3   5        0.87       -2.02      7.42 o
 -16   3   5       41.22       38.08     18.76 o
 -15   3   5       21.40       25.36      6.69 o
 -14   3   5        0.09       -1.01      5.17 o
 -13   3   5       80.69       77.18      6.49 o
 -12   3   5       26.00       38.35      4.85 o
 -11   3   5       72.16       57.37      6.37 o
 -10   3   5      306.30      269.64     13.81 o
  -9   3   5      385.99      385.94     15.96 o
  -8   3   5     1876.84     1996.51     61.70 o
  -7   3   5       97.38       94.68      7.82 o
  -6   3   5       49.51       61.19      2.23 o
  -5   3   5     1006.12     1039.23     14.72 o
  -4   3   5     3521.53     3576.83     37.58 o
  -3   3   5      198.80      231.08     14.30 o
  -2   3   5     2804.15     2946.58     38.63 o
  -1   3   5      464.14      433.58      8.49 o
   0   3   5       73.64       68.95      2.69 o
   1   3   5     2814.37     2987.39     36.44 o
   2   3   5      151.91      108.88      5.60 o
   3   3   5       12.02       15.25      1.47 o
   4   3   5       93.12      110.30      3.02 o
   5   3   5      112.06      106.69      6.68 o
   6   3   5      211.63      208.42      4.88 o
   7   3   5        1.92        0.51      1.34 o
   8   3   5       98.95      101.46      5.38 o
   9   3   5     1972.00     1902.99     25.23 o
  10   3   5       57.68       81.08     37.39 o
  11   3   5      153.13      173.07      8.09 o
  12   3   5        1.76        9.67     10.94 o
  13   3   5       38.06       20.11     10.57 o
  14   3   5        1.06       17.85      7.58 o
  15   3   5       11.18       -6.77      6.88 o
  16   3   5      151.03      175.78     11.77 o
 -18   4   5      101.88      135.07     23.95 o
 -17   4   5       58.46       86.91     19.34 o
 -16   4   5       36.39       29.13     17.34 o
 -15   4   5       26.22       17.68      9.10 o
 -14   4   5       21.68       16.35      5.56 o
 -13   4   5       12.86        7.97      7.97 o
 -12   4   5      129.30      124.20     12.96 o
 -11   4   5        0.10        5.78      5.58 o
 -10   4   5      166.59      170.60     15.40 o
  -9   4   5       31.90       31.43      6.07 o
  -8   4   5       39.80       38.24      6.67 o
  -7   4   5       27.57       25.27      7.80 o
  -6   4   5      196.49      180.00     26.71 o
  -5   4   5        0.32        2.73      2.97 o
  -4   4   5       47.79       60.21      3.65 o
  -3   4   5       19.63       14.02      3.86 o
  -2   4   5     1355.44     1479.46     18.73 o
  -1   4   5      330.77      336.31     13.36 o
   0   4   5      612.43      650.74      9.37 o
   1   4   5      144.39      141.01      9.79 o
   2   4   5      987.42      996.39     27.16 o
   3   4   5      823.27      778.09     19.24 o
   4   4   5       51.74       59.03      7.64 o
   5   4   5      279.92      274.41     12.35 o
   6   4   5        8.60        3.85      1.51 o
   7   4   5       34.68       36.00      2.42 o
   8   4   5       34.12       32.22      5.04 o
   9   4   5     1100.27     1125.94     20.95 o
  10   4   5      242.34      226.67      7.70 o
  11   4   5      209.00      250.96     16.92 o
  12   4   5      378.99      376.84     19.53 o
  13   4   5      121.83      113.79      7.62 o
  14   4   5      154.15      177.74     20.30 o
  15   4   5       74.90       99.11     17.31 o
 -17   5   5        2.12        1.23     10.58 o
 -16   5   5        2.72       -4.35      9.51 o
 -15   5   5        1.96       -8.80      5.87 o
 -14   5   5        6.49       10.32     28.19 o
 -13   5   5        9.74       10.48      8.20 o
 -12   5   5       41.57       60.37     14.38 o
 -11   5   5       84.59       92.45      8.09 o
 -10   5   5      160.04      146.77      8.48 o
  -9   5   5      522.23      467.76     29.12 o
  -8   5   5       27.88       23.30      8.46 o
  -7   5   5      395.04      430.28     18.97 o
  -6   5   5        0.01        7.61      4.62 o
  -5   5   5        6.24        6.77      8.78 o
  -4   5   5       60.43       64.64      6.32 o
  -3   5   5      539.03      511.57     29.47 o
  -2   5   5       12.71       22.66      3.08 o
  -1   5   5      212.60      209.37      9.31 o
   0   5   5      209.85      233.94      8.32 o
   1   5   5      142.62      168.47      9.87 o
   2   5   5       59.79       71.90     21.41 o
   3   5   5      127.21      108.02      7.25 o
   4   5   5       53.33       43.12      4.61 o
   5   5   5      499.20      510.52     10.36 o
   6   5   5       38.49       44.66      5.21 o
   7   5   5       93.08       79.86      6.91 o
   8   5   5      130.14      120.45     21.50 o
   9   5   5       10.00        1.48      3.78 o
  10   5   5        6.53        5.98      5.02 o
  11   5   5        2.02       19.86     12.83 o
  12   5   5       45.20       58.12     15.54 o
  13   5   5       77.14       72.18     11.56 o
  14   5   5       14.08        1.22      8.73 o
 -16   6   5       26.49       90.02     15.18 o
 -15   6   5       29.29       14.19      7.73 o
 -14   6   5       54.25       48.62     21.13 o
 -13   6   5       86.55       74.72     19.09 o
 -12   6   5       25.20        6.58     22.14 o
 -11   6   5      106.72      125.36     14.52 o
 -10   6   5       15.07        7.57      5.21 o
  -9   6   5       35.81       50.52     17.07 o
  -8   6   5        6.85       -4.47     13.11 o
  -7   6   5       22.70       25.95     13.66 o
  -6   6   5      119.84      138.20     17.31 o
  -5   6   5      537.44      561.25     38.33 o
  -4   6   5      212.74      207.87     13.83 o
  -3   6   5        0.01        3.04      3.45 o
  -2   6   5       85.79       88.38      6.80 o
  -1   6   5       24.94       19.48      2.51 o
   0   6   5      146.32      138.78     14.44 o
   1   6   5      199.40      206.56     17.59 o
   2   6   5      343.76      319.67     24.15 o
   3   6   5      710.63      654.85     41.87 o
   4   6   5      441.48      456.69     13.32 o
   5   6   5      371.71      344.43     23.08 o
   6   6   5        2.91        2.38      3.72 o
   7   6   5      261.53      250.17     13.11 o
   8   6   5        0.77       -8.72      5.82 o
   9   6   5      157.73      194.58     43.20 o
  10   6   5        7.89       -9.20     12.33 o
  11   6   5      156.59      181.92     59.72 o
  12   6   5       23.65       23.59      9.19 o
  13   6   5      244.55      278.85    147.95 o
 -14   7   5       15.51        1.12      5.72 o
 -13   7   5        0.09       -4.21      5.60 o
 -12   7   5       79.11       87.98     10.75 o
 -11   7   5       54.02       12.20     14.05 o
 -10   7   5      161.79      154.52     16.32 o
  -9   7   5       52.13       59.31     10.78 o
  -8   7   5      653.82      631.77     31.30 o
  -7   7   5      131.09      144.32     25.07 o
  -6   7   5      130.60      146.85     13.03 o
  -5   7   5        5.89       17.54     11.66 o
  -4   7   5        7.65       19.49      7.70 o
  -3   7   5       10.56        8.31      4.82 o
  -2   7   5       63.21       67.92     10.03 o
  -1   7   5       50.23       62.59     22.37 o
   0   7   5      387.38      417.59     12.11 o
   1   7   5        0.02        5.76      6.48 o
   2   7   5      586.89      612.16     14.57 o
   3   7   5      397.41      376.97     12.32 o
   4   7   5      132.06      129.35     16.19 o
   5   7   5       86.30      105.48     14.12 o
   6   7   5        0.06        2.57      7.71 o
   7   7   5       46.50       32.95     12.84 o
   8   7   5       27.60       34.71     13.48 o
   9   7   5       68.02       79.92     14.77 o
  10   7   5       74.66       30.36     11.88 o
  11   7   5       14.44       37.65      7.73 o
 -12   8   5      233.32      243.88     22.78 o
 -11   8   5        0.50      -11.56      7.71 o
 -10   8   5      123.71      143.86     11.97 o
  -9   8   5       42.54       16.94     20.17 o
  -8   8   5        1.76       -8.83      5.89 o
  -7   8   5      149.30      142.15     24.98 o
  -6   8   5       10.78       25.82      9.09 o
  -5   8   5       16.35       32.65     22.47 o
  -4   8   5        0.21        7.26      4.89 o
  -3   8   5        7.27       24.44     13.48 o
  -2   8   5       65.32       30.44     15.38 o
  -1   8   5       57.91       59.10     23.98 o
   0   8   5       81.30       70.61     10.99 o
   1   8   5       19.43       15.34      4.49 o
   2   8   5      110.88      107.05     23.78 o
   3   8   5       39.48       43.09     10.82 o
   4   8   5      257.33      214.16     21.06 o
   5   8   5        2.49       -6.47     21.13 o
   6   8   5        2.95       -1.14     14.77 o
   7   8   5       23.18       32.79      8.48 o
   8   8   5      187.94      189.76     74.10 o
  -8   9   5        7.31       21.65     12.22 o
  -7   9   5        9.10       34.36     14.20 o
  -6   9   5      480.83      510.98     19.99 o
  -5   9   5       10.17       15.18     33.48 o
  -4   9   5      120.34      122.50     27.75 o
  -3   9   5      124.96      214.86     33.65 o
  -2   9   5      185.28      207.54     30.95 o
  -1   9   5       95.44      111.28     53.94 o
   0   9   5      116.64      175.66     33.00 o
   1   9   5      125.30      122.52     12.45 o
   2   9   5        1.93       21.70     24.91 o
   3   9   5       33.00       46.38     22.10 o
   4   9   5       38.94       26.07      7.92 o
   5   9   5       16.22       12.89      7.88 o
 -20   0   6       46.96       29.81     13.48 o
 -18   0   6      160.48      179.04     14.13 o
 -16   0   6      201.41      224.44     12.81 o
 -14   0   6        3.58       -4.96      3.30 o
 -12   0   6      915.49      886.75     87.59 o
 -10   0   6        6.67       -4.49      6.42 o
  -8   0   6     1087.96     1135.15     43.22 o
  -6   0   6     1481.14     1627.37     24.25 o
  -4   0   6     4271.18     4392.14     55.94 o
  -2   0   6     1080.04     1016.84     13.68 o
   0   0   6     1839.87     1747.57     21.20 o
   2   0   6      454.82      504.90      7.95 o
   4   0   6      642.36      624.36     30.82 o
   6   0   6     1401.68     1410.60     21.51 o
   8   0   6      574.93      636.94     13.61 o
  10   0   6      110.93      128.58      5.61 o
  12   0   6      165.15      166.74     12.85 o
  14   0   6      188.85      216.08     15.16 o
  16   0   6      128.49      127.40     20.29 o
 -20   1   6       27.44        2.89      6.51 o
 -19   1   6      165.68      151.92     19.50 o
 -18   1   6        3.44        7.76      5.93 o
 -17   1   6      150.63      145.60     17.15 o
 -16   1   6       26.89       58.16     29.75 o
 -15   1   6       38.94       35.08     12.75 o
 -14   1   6      138.10      137.23     23.53 o
 -13   1   6      158.86      133.87     10.25 o
 -12   1   6        1.23       -2.89      4.26 o
 -11   1   6      571.24      564.22      8.80 o
 -10   1   6      290.43      250.94     11.77 o
  -9   1   6      609.60      612.78     12.12 o
  -8   1   6      285.17      293.21     10.96 o
  -7   1   6        1.82        4.00      2.97 o
  -6   1   6        2.36        7.05      2.39 o
  -5   1   6        3.20        9.72      1.27 o
  -4   1   6      416.82      391.29      7.17 o
  -3   1   6      442.59      508.61      7.41 o
  -2   1   6       54.18       70.95      3.67 o
  -1   1   6      172.81      197.48      5.38 o
   0   1   6       84.96       97.08      1.98 o
   1   1   6        0.08        0.55      0.93 o
   2   1   6        4.68        7.35      0.79 o
   3   1   6     1235.25     1306.60     14.02 o
   4   1   6      658.13      718.47     12.48 o
   5   1   6      980.28      904.00     23.73 o
   6   1   6      112.35       98.73      3.77 o
   7   1   6      508.89      558.66     10.47 o
   8   1   6       12.83        3.98      4.24 o
   9   1   6      740.63      721.37     22.06 o
  10   1   6      936.12      900.10     16.51 o
  11   1   6        0.05       -2.36      3.69 o
  12   1   6       28.44       39.74     13.90 o
  13   1   6        0.01        7.87      3.15 o
  14   1   6       43.02       49.65     14.32 o
  15   1   6       13.93       -4.39      6.45 o
  16   1   6       47.93       74.70      9.04 o
 -19   2   6       75.36       76.96     23.73 o
 -18   2   6       19.76        9.99     12.48 o
 -17   2   6      139.99      136.70     16.92 o
 -16   2   6       15.53        0.79      4.47 o
 -15   2   6      294.90      350.95     20.00 o
 -14   2   6       10.42       15.19      8.30 o
 -13   2   6      189.26      197.66      5.97 o
 -12   2   6     1204.15     1219.16     29.12 o
 -11   2   6      452.36      470.94     16.98 o
 -10   2   6      397.83      377.25     17.31 o
  -9   2   6       86.85      122.59     13.59 o
  -8   2   6      479.62      470.99     11.85 o
  -7   2   6      192.43      203.62     15.87 o
  -6   2   6      322.35      293.69      6.20 o
  -5   2   6      102.74      139.66      6.99 o
  -4   2   6       38.70       49.85      1.79 o
  -3   2   6     1079.63     1034.92     15.92 o
  -2   2   6       20.97       22.12      2.60 o
  -1   2   6     2039.07     2095.57     21.21 o
   0   2   6        0.38        2.25      2.19 o
   1   2   6      289.47      280.63      4.96 o
   2   2   6        1.14        4.09      0.99 o
   3   2   6      217.64      215.66      9.37 o
   4   2   6      546.78      592.31      9.84 o
   5   2   6      278.68      220.73      9.57 o
   6   2   6      259.85      296.47      9.68 o
   7   2   6      403.33      438.19     27.97 o
   8   2   6        0.01        1.82      2.78 o
   9   2   6       35.47       44.82      3.52 o
  10   2   6      470.69      444.78     11.40 o
  11   2   6       94.27      104.52      7.36 o
  12   2   6      235.99      241.71      8.44 o
  13   2   6        7.39        3.81      2.84 o
  14   2   6      147.40      159.96     20.19 o
  15   2   6        1.92       -6.65      4.43 o
  16   2   6       17.27        0.19      5.43 o
 -19   3   6      136.99      151.24     22.99 o
 -18   3   6        4.17        0.77     11.56 o
 -17   3   6      226.84      278.51     21.37 o
 -16   3   6        0.13        2.87     10.38 o
 -15   3   6      541.38      502.51     30.98 o
 -14   3   6      226.83      182.71     17.93 o
 -13   3   6      557.13      585.36     21.19 o
 -12   3   6       77.05       73.20      7.92 o
 -11   3   6      287.41      271.10      7.45 o
 -10   3   6       11.33       12.12      5.38 o
  -9   3   6        6.98        4.22      2.14 o
  -8   3   6        0.01       -4.12      2.78 o
  -7   3   6      145.16      100.48      5.73 o
  -6   3   6      839.24      863.47     29.36 o
  -5   3   6     1937.85     1992.17     45.03 o
  -4   3   6        3.49        8.10      2.04 o
  -3   3   6      112.06       91.13      8.36 o
  -2   3   6      364.83      423.13     15.29 o
  -1   3   6       36.46       48.08      3.69 o
   0   3   6     1506.39     1464.28     18.93 o
   1   3   6     1950.71     1992.21     29.49 o
   2   3   6     1521.02     1514.51     15.63 o
   3   3   6       67.95       50.53      6.67 o
   4   3   6        3.68        6.03      2.11 o
   5   3   6       28.83       23.58      1.85 o
   6   3   6        3.27        3.99      4.49 o
   7   3   6       17.64       14.32      8.92 o
   8   3   6        4.01        3.42      5.75 o
   9   3   6       48.03       69.56     23.66 o
  10   3   6      146.35      163.18     20.71 o
  11   3   6       49.76       42.99      8.17 o
  12   3   6      126.07      152.82     24.99 o
  13   3   6        2.21       -2.27      6.14 o
  14   3   6       31.88       26.41      7.22 o
 -18   4   6       37.32        9.59     12.78 o
 -17   4   6       22.53       21.52     24.48 o
 -16   4   6       99.46      132.46     20.76 o
 -15   4   6        1.42        4.21      8.02 o
 -14   4   6        3.13       -1.81     10.19 o
 -13   4   6      354.11      356.05     22.10 o
 -12   4   6      121.52      112.25      8.56 o
 -11   4   6       91.51       76.71     14.35 o
 -10   4   6        1.42        0.45      4.11 o
  -9   4   6       69.21       74.43      6.47 o
  -8   4   6      119.96      123.07      9.12 o
  -7   4   6      409.81      408.01     29.16 o
  -6   4   6      583.92      534.51     16.85 o
  -5   4   6      556.61      567.77     20.85 o
  -4   4   6       86.60      112.73     16.09 o
  -3   4   6       69.96       63.35      3.74 o
  -2   4   6      237.50      219.21     14.98 o
  -1   4   6       20.29       47.59      4.80 o
   0   4   6       20.23       21.14      5.01 o
   1   4   6      520.48      459.68     15.27 o
   2   4   6      267.13      281.30      6.43 o
   3   4   6      131.01      118.61     12.31 o
   4   4   6       69.57       79.22      6.95 o
   5   4   6       80.93       90.52      3.80 o
   6   4   6        3.10        0.91      1.78 o
   7   4   6        6.11        1.94      2.21 o
   8   4   6      126.90      121.01     13.50 o
   9   4   6       94.84      114.19      9.75 o
  10   4   6       20.45        1.23      3.33 o
  11   4   6        0.02       17.81     13.33 o
  12   4   6        4.12       20.30      5.03 o
  13   4   6        1.00       -6.51      4.77 o
  14   4   6       32.03       -2.57     18.11 o
 -17   5   6        5.68       37.12     17.85 o
 -16   5   6       12.38       -3.46      6.54 o
 -15   5   6       48.52       70.99     12.23 o
 -14   5   6      145.13      163.68     13.81 o
 -13   5   6       26.82       28.57      7.71 o
 -12   5   6       59.39       97.92     18.70 o
 -11   5   6       15.06       32.33     10.67 o
 -10   5   6      172.39      161.56     18.24 o
  -9   5   6      314.35      315.26     18.37 o
  -8   5   6     1039.86     1081.54     74.00 o
  -7   5   6      155.68      141.85     15.07 o
  -6   5   6       60.02       53.38      3.18 o
  -5   5   6       89.75       86.86     24.01 o
  -4   5   6      716.81      739.32     27.32 o
  -3   5   6      122.40      148.78      6.47 o
  -2   5   6      306.25      321.96     24.69 o
  -1   5   6        5.78       12.10      8.71 o
   0   5   6        0.43       -0.30      9.89 o
   1   5   6        1.30        1.05      4.23 o
   2   5   6       10.10       10.03      8.09 o
   3   5   6      197.24      180.02     20.05 o
   4   5   6       96.15       76.95      5.79 o
   5   5   6      203.76      197.65     12.05 o
   6   5   6      254.14      247.73     28.82 o
   7   5   6        0.44       -4.02      4.17 o
   8   5   6      427.98      417.38     27.92 o
   9   5   6       20.10        6.07      7.50 o
  10   5   6       13.50       15.79      7.18 o
  11   5   6       31.44       38.20     10.24 o
  12   5   6       61.09      125.79     42.67 o
  13   5   6       59.27       91.97      9.25 o
 -16   6   6        2.17       33.68     18.23 o
 -15   6   6        0.19       14.25     14.80 o
 -14   6   6        0.98       -5.05      4.09 o
 -13   6   6       80.15       63.91     13.82 o
 -12   6   6       80.12       99.62     13.18 o
 -11   6   6        1.53        0.59      6.07 o
 -10   6   6      199.41      168.01     10.45 o
  -9   6   6       63.21       75.73     12.82 o
  -8   6   6       11.11        9.99      4.65 o
  -7   6   6        2.11       -5.58      4.95 o
  -6   6   6      117.94      125.86     12.11 o
  -5   6   6        4.47       12.73     10.58 o
  -4   6   6       62.15       54.93     13.35 o
  -3   6   6       73.80       92.41     11.09 o
  -2   6   6      234.50      233.95     35.14 o
  -1   6   6       60.55       72.86     11.70 o
   0   6   6      142.68      125.06      5.88 o
   1   6   6        6.74       22.16     15.16 o
   2   6   6      583.46      606.46     22.95 o
   3   6   6      519.82      508.18     31.61 o
   4   6   6      135.92      145.22     37.26 o
   5   6   6      183.62      165.18     23.30 o
   6   6   6        7.24        7.96      4.24 o
   7   6   6      189.54      190.48     17.44 o
   8   6   6      175.07      179.03     29.85 o
   9   6   6       68.39       64.59     11.62 o
  10   6   6      147.05      148.04     28.44 o
  12   6   6       10.17       21.06     19.25 o
 -14   7   6       14.97       24.45     27.62 o
 -13   7   6      103.27      104.71     23.50 o
 -12   7   6      243.98      251.00     27.15 o
 -11   7   6       47.16       95.68     25.01 o
 -10   7   6      183.89      186.05     50.51 o
  -9   7   6      916.52     1011.54     44.69 o
  -8   7   6       21.23       21.23      7.65 o
  -7   7   6      131.64      165.58     10.63 o
  -6   7   6      328.34      374.63     41.08 o
  -5   7   6        0.85       11.41     12.62 o
  -4   7   6      210.97      196.96     10.14 o
  -3   7   6      600.36      571.49     43.14 o
  -2   7   6        8.93        7.40      4.48 o
  -1   7   6      111.26      136.59     13.94 o
   0   7   6        0.81        3.87      9.65 o
   1   7   6        1.39        7.43      6.40 o
   2   7   6        1.75        5.14      8.28 o
   3   7   6       41.20       39.50     16.06 o
   4   7   6        0.11       -3.08     14.38 o
   5   7   6       47.02       38.77      9.17 o
   6   7   6      108.33      136.96     10.50 o
   7   7   6       43.73       50.05      9.66 o
   8   7   6       31.51       21.14     14.76 o
   9   7   6        2.10       -2.31      3.82 o
  10   7   6        1.77       -7.47      4.98 o
 -11   8   6        0.47       14.13     10.27 o
 -10   8   6        9.88       -5.60      5.61 o
  -9   8   6        0.03       -2.23     12.63 o
  -8   8   6        1.19        7.58     12.84 o
  -7   8   6        0.97        8.36     13.35 o
  -6   8   6        0.36       -4.35      5.97 o
  -5   8   6       97.11      105.75     30.37 o
  -4   8   6        2.77       53.25     13.61 o
  -3   8   6      253.87      248.53     25.10 o
  -2   8   6       50.66       39.32     11.46 o
  -1   8   6      135.81      185.82     18.25 o
   0   8   6        3.34        2.28      7.40 o
   1   8   6      139.78      177.57     34.18 o
   2   8   6       62.58       43.15     10.05 o
   3   8   6      292.00      284.25     13.42 o
   4   8   6       13.42       14.14     23.63 o
   5   8   6       32.13       43.54      7.58 o
   6   8   6      139.53      143.04     13.68 o
   7   8   6      101.11       41.22     35.96 o
   8   8   6        5.89       -6.03     12.14 o
  -8   9   6       64.01       93.85     13.21 o
  -7   9   6      336.72      330.64     65.95 o
  -6   9   6        4.44      -10.49      7.00 o
  -5   9   6       63.57       67.01     12.12 o
  -4   9   6        4.93        0.00      7.36 o
  -3   9   6      112.92       60.06     10.97 o
  -2   9   6        8.43      -13.76     11.92 o
  -1   9   6      128.54      128.32     18.80 o
   0   9   6        9.13       -4.35      8.41 o
   1   9   6        0.02       18.23     32.81 o
   2   9   6        5.13       -8.79      7.70 o
   3   9   6       63.44       34.37     10.12 o
   4   9   6       21.93       40.13     22.47 o
 -19   0   7       76.72      108.30     65.56 o
 -17   0   7      197.81      187.07     57.47 o
 -15   0   7       27.53       24.61      4.38 o
 -13   0   7     4842.02     4951.37    150.84 o
 -11   0   7     2369.67     2375.18     58.12 o
  -9   0   7      166.12      118.71      6.58 o
  -7   0   7      923.45      924.61     16.94 o
  -5   0   7     4376.58     4540.38     66.51 o
  -3   0   7     4020.58     4133.59     59.85 o
  -1   0   7      111.08       90.02      3.08 o
   1   0   7     1322.67     1168.81     15.57 o
   3   0   7       17.89        3.54      1.22 o
   5   0   7        2.85        8.75      4.56 o
   7   0   7       14.73       14.80      0.95 o
   9   0   7      642.72      687.33     21.58 o
  11   0   7       67.37       70.00      9.57 o
  13   0   7        8.72       24.71      8.35 o
  15   0   7       51.11       41.42      8.95 o
 -20   1   7        6.37        4.98      9.42 o
 -19   1   7      122.44      144.41     16.52 o
 -18   1   7      386.30      421.42     20.46 o
 -17   1   7       58.81       54.96      8.53 o
 -16   1   7      358.22      352.61     10.47 o
 -15   1   7        1.92       -0.28      3.07 o
 -14   1   7      227.46      240.11     22.34 o
 -13   1   7       92.58       93.69     15.55 o
 -12   1   7      261.05      238.29     23.02 o
 -11   1   7      197.96      185.79     13.19 o
 -10   1   7        6.18        4.28      1.10 o
  -9   1   7      196.77      188.45      5.99 o
  -8   1   7     2199.27     2144.58     77.01 o
  -7   1   7     1017.86     1182.22     23.93 o
  -6   1   7     3276.59     3557.23     43.19 o
  -5   1   7      156.07      137.89      5.73 o
  -4   1   7     2391.96     2646.16     31.31 o
  -3   1   7     3608.95     4026.02     65.40 o
  -2   1   7      745.36      802.98     14.01 o
  -1   1   7      325.73      363.57      8.25 o
   0   1   7     2265.91     2453.91     22.14 o
   1   1   7       56.66       64.07      4.89 o
   2   1   7     2419.46     2517.57     21.75 o
   3   1   7      238.60      205.23      5.86 o
   4   1   7      562.00      602.11     12.41 o
   5   1   7      172.90      173.61      8.90 o
   6   1   7       12.13        7.67      5.15 o
   7   1   7      218.48      243.00     16.33 o
   8   1   7      286.92      318.91     13.40 o
   9   1   7     1080.71     1116.76     21.09 o
  10   1   7       82.79       65.99      4.28 o
  11   1   7        5.65       22.15      4.26 o
  12   1   7       49.72       51.22     17.81 o
  13   1   7      328.29      347.46     23.54 o
  14   1   7       11.01       35.54     20.45 o
  15   1   7      231.94      251.00     16.81 o
 -19   2   7        9.11       15.87     16.70 o
 -18   2   7       43.88       48.15     13.20 o
 -17   2   7       34.36       61.17     17.32 o
 -16   2   7       64.78       50.33      8.16 o
 -15   2   7      263.95      281.04     15.35 o
 -14   2   7      141.71      118.01     15.01 o
 -13   2   7      417.81      400.64     42.15 o
 -12   2   7      108.39       76.92      8.43 o
 -11   2   7      951.42      922.12     17.96 o
 -10   2   7       28.28       19.73      4.82 o
  -9   2   7      700.44      656.27     11.01 o
  -8   2   7      392.97      387.93     13.72 o
  -7   2   7      582.96      578.57      9.01 o
  -6   2   7      984.80      961.33     20.20 o
  -5   2   7      205.56      188.85      6.06 o
  -4   2   7       99.53       72.99      3.13 o
  -3   2   7      205.27      230.52      9.60 o
  -2   2   7      129.68       90.72      3.71 o
  -1   2   7       12.39        8.31      3.71 o
   0   2   7       10.90        4.67      1.01 o
   1   2   7      439.07      488.28     10.33 o
   2   2   7      562.19      593.88     22.03 o
   3   2   7      189.06      210.78      3.24 o
   4   2   7     1034.10     1065.56     18.07 o
   5   2   7       40.47       59.31     13.08 o
   6   2   7      401.75      383.31     10.61 o
   7   2   7      242.75      224.60     15.22 o
   8   2   7      194.68      224.52     18.67 o
   9   2   7      655.95      677.69     13.59 o
  10   2   7        1.41       -1.33      2.75 o
  11   2   7       60.77       81.14     27.27 o
  12   2   7       52.12       66.26      7.36 o
  13   2   7        0.04        1.52     21.44 o
  14   2   7      113.50       93.94      8.25 o
  15   2   7        3.38       -2.78      5.89 o
 -19   3   7        3.46        9.04      7.80 o
 -18   3   7      153.66      171.40     18.78 o
 -17   3   7        4.17        8.47     13.53 o
 -16   3   7      336.97      358.09     20.63 o
 -15   3   7       27.40       16.48      7.54 o
 -14   3   7     1161.40     1139.01     25.51 o
 -13   3   7      317.21      314.50     18.94 o
 -12   3   7      373.82      428.95     14.35 o
 -11   3   7      337.28      318.06     12.03 o
 -10   3   7     1418.59     1415.28     55.11 o
  -9   3   7      297.00      294.88     13.25 o
  -8   3   7      195.61      198.95     11.87 o
  -7   3   7      187.77      189.83      6.42 o
  -6   3   7      101.13      101.23      6.88 o
  -5   3   7      331.92      323.95      5.68 o
  -4   3   7      756.16      740.12     25.34 o
  -3   3   7      407.22      392.56     12.53 o
  -2   3   7        3.00        3.85      1.01 o
  -1   3   7      330.95      339.79      8.35 o
   0   3   7      159.25      141.07      6.29 o
   1   3   7     2857.74     2997.22     61.52 o
   2   3   7      705.84      635.70     19.56 o
   3   3   7        0.03        1.56      2.97 o
   4   3   7       50.35       32.98      1.86 o
   5   3   7       32.42       25.30      7.90 o
   6   3   7      136.90      169.30     11.45 o
   7   3   7       31.16       30.70      5.19 o
   8   3   7      392.28      449.48     29.90 o
   9   3   7        5.35        5.57      3.21 o
  10   3   7        1.35       10.15      6.57 o
  11   3   7       63.37       60.05      5.79 o
  12   3   7        0.57       15.23      8.41 o
  13   3   7        0.06       -4.95      7.40 o
  14   3   7        4.39        1.27      5.18 o
 -18   4   7        4.10       -1.31      6.31 o
 -17   4   7        4.02        8.35     12.98 o
 -16   4   7       16.38       11.55      6.86 o
 -15   4   7        0.07        5.73      5.89 o
 -14   4   7       19.95       10.85      3.91 o
 -13   4   7       21.61       11.87     18.54 o
 -12   4   7      213.90      221.23     16.07 o
 -11   4   7      443.77      477.65     17.96 o
 -10   4   7      907.90      963.18     24.75 o
  -9   4   7      342.05      301.89     16.64 o
  -8   4   7      759.87      759.06     42.56 o
  -7   4   7      965.54      958.17     25.30 o
  -6   4   7       36.98       45.06      4.84 o
  -5   4   7      258.26      294.95     27.53 o
  -4   4   7      181.93      176.10      9.49 o
  -3   4   7      505.95      538.47     22.57 o
  -2   4   7      961.36      899.31     13.53 o
  -1   4   7      128.52      126.56      3.50 o
   0   4   7      192.42      209.60      8.10 o
   1   4   7      104.24       93.04      7.25 o
   2   4   7       15.47       17.73      2.05 o
   3   4   7       78.65       72.53      3.93 o
   4   4   7        9.64        3.25      3.87 o
   5   4   7       74.54       76.54      8.93 o
   6   4   7       38.11       35.89      5.73 o
   7   4   7      289.11      305.31     11.56 o
   8   4   7      303.76      340.64     29.21 o
   9   4   7       22.27       13.24      9.27 o
  10   4   7      210.32      181.79     53.47 o
  11   4   7       10.28        2.79      7.87 o
  12   4   7        0.90      -10.23      6.82 o
  13   4   7        0.15       -2.98      7.03 o
 -17   5   7       27.01       41.65      8.93 o
 -16   5   7       37.88       92.35     12.41 o
 -15   5   7      135.62      125.85     15.20 o
 -14   5   7        5.90        9.07      4.66 o
 -13   5   7      401.68      467.88     29.05 o
 -12   5   7      251.13      250.57     11.33 o
 -11   5   7        1.39        5.98     13.87 o
 -10   5   7        1.06       -2.64      4.00 o
  -9   5   7       18.65       51.49     20.01 o
  -8   5   7        3.40        2.18      1.91 o
  -7   5   7        5.91       -1.30      4.43 o
  -6   5   7      138.95      106.53      8.90 o
  -5   5   7       49.63       74.74      6.75 o
  -4   5   7      324.06      337.09     18.70 o
  -3   5   7      269.81      295.45     13.61 o
  -2   5   7       49.46       38.96      7.64 o
  -1   5   7        7.16        3.02      1.67 o
   0   5   7       25.74       32.57      6.32 o
   1   5   7        3.47       11.01      5.96 o
   2   5   7      222.34      213.80      4.99 o
   3   5   7      544.11      574.19     29.86 o
   4   5   7        5.78        4.17      5.75 o
   5   5   7        3.71       10.22      7.82 o
   6   5   7      107.28       95.04     29.18 o
   7   5   7      141.06      141.53     11.94 o
   8   5   7       87.79       65.97     11.89 o
   9   5   7       31.06       50.69     11.96 o
  10   5   7        3.07        6.00      8.61 o
  11   5   7      239.28      256.33     45.98 o
  12   5   7        7.86        3.37      9.84 o
  13   5   7       44.66       38.85     57.66 o
 -16   6   7      113.23       75.66     10.49 o
 -15   6   7       60.87       63.24     12.59 o
 -14   6   7       30.22       25.27      7.39 o
 -13   6   7        0.16       -7.35      5.38 o
 -12   6   7        2.73       12.08      5.82 o
 -11   6   7      266.64      281.88     29.51 o
 -10   6   7        6.01        2.75      4.29 o
  -9   6   7      323.17      304.46     35.66 o
  -8   6   7       38.28       33.70     11.58 o
  -7   6   7      172.20      203.72     15.65 o
  -6   6   7        1.32        1.73      7.95 o
  -5   6   7       33.67       30.59     11.13 o
  -4   6   7      147.56      133.74     15.15 o
  -3   6   7      647.25      602.76     32.40 o
  -2   6   7        8.22       11.34      3.25 o
  -1   6   7      308.43      299.20      8.94 o
   0   6   7        2.25        8.14      5.52 o
   1   6   7      611.51      575.38     23.58 o
   2   6   7      189.09      225.03     11.74 o
   3   6   7      108.15      107.57      8.60 o
   4   6   7       16.99       22.68     11.94 o
   5   6   7        4.14       -7.78     15.12 o
   6   6   7       32.84       28.14     14.17 o
   7   6   7       31.95       32.04      7.61 o
   8   6   7      129.34      124.85     22.49 o
   9   6   7       34.28       30.90     10.52 o
  10   6   7       33.14       36.34     27.68 o
  11   6   7        3.54       -7.40      7.68 o
 -14   7   7      175.96      160.42     33.23 o
 -13   7   7       57.88       51.44     11.79 o
 -12   7   7      198.64      281.61     33.84 o
 -11   7   7      116.87      215.37     17.46 o
 -10   7   7      124.27      155.22     47.26 o
  -9   7   7      126.72      105.96     31.57 o
  -8   7   7      148.17      186.36     11.65 o
  -7   7   7       56.96       86.09     25.81 o
  -6   7   7        9.14       -4.11      5.43 o
  -5   7   7       84.14       76.30     15.86 o
  -4   7   7      462.01      523.90     15.37 o
  -3   7   7        0.12        6.86      3.84 o
  -2   7   7       36.10       50.35     16.31 o
  -1   7   7       72.77       51.88     22.01 o
   0   7   7       13.36       10.01      4.33 o
   1   7   7      125.27      126.34     33.18 o
   2   7   7       55.30       60.49     10.02 o
   3   7   7        5.01       -0.45      6.43 o
   4   7   7        7.45        0.55      5.94 o
   5   7   7        1.87       -7.36      4.91 o
   6   7   7        2.41       13.96      7.31 o
   7   7   7       36.36       22.69      5.82 o
   8   7   7       41.64       26.57     27.25 o
   9   7   7        3.01       -3.08      9.12 o
 -11   8   7       11.78       -6.42      6.19 o
 -10   8   7       63.15       56.91      9.71 o
  -9   8   7       25.90       25.25     25.17 o
  -8   8   7        0.12       17.53     15.99 o
  -7   8   7       55.37       81.76     11.97 o
  -6   8   7      202.39      197.43     25.42 o
  -5   8   7      111.45      135.56     24.90 o
  -4   8   7      223.13      210.49     31.03 o
  -3   8   7        2.42       12.50     13.07 o
  -2   8   7      435.99      433.26     21.99 o
  -1   8   7        2.11        1.37      5.44 o
   0   8   7      462.19      441.02     38.32 o
   1   8   7       24.84       60.28     12.76 o
   2   8   7      290.68      255.05     37.63 o
   3   8   7        0.43       -7.90      5.27 o
   4   8   7       67.60       48.57     17.01 o
   5   8   7        7.06       10.08      8.95 o
   6   8   7        0.13       12.84     11.56 o
   7   8   7        0.00        1.37      8.35 o
  -7   9   7       38.17       51.29     16.94 o
  -6   9   7      111.16      101.85     12.40 o
  -5   9   7       15.29       24.35     10.85 o
  -4   9   7        3.97      -15.60     10.40 o
  -2   9   7       27.53        1.28     10.40 o
  -1   9   7       15.85       85.46     46.04 o
   0   9   7        6.29       38.40     15.54 o
   1   9   7      150.18      198.38     17.47 o
   3   9   7       78.36       54.16     14.71 o
 -20   0   8      128.70      155.40     19.97 o
 -18   0   8       12.40       28.03      9.53 o
 -16   0   8        6.03        4.00      4.01 o
 -14   0   8      389.37      388.15     34.35 o
 -12   0   8       61.49       80.79     16.12 o
 -10   0   8      200.05      196.90     16.25 o
  -8   0   8      110.05      103.90     20.36 o
  -6   0   8      108.03      158.14     19.91 o
  -4   0   8        0.14        6.21      4.49 o
  -2   0   8      421.25      342.71     12.01 o
   0   0   8       41.02       55.57      3.21 o
   2   0   8     3590.54     3803.76     42.09 o
   4   0   8        4.70        3.42      2.30 o
   6   0   8       82.59       83.48      2.57 o
   8   0   8       49.77       27.02     12.91 o
  10   0   8      978.81      927.27    131.70 o
  12   0   8       66.07       96.65     19.91 o
  14   0   8       38.38       17.85     10.27 o
 -20   1   8      249.90      278.63     20.69 o
 -19   1   8        2.79       -0.30      5.99 o
 -18   1   8      241.63      286.47     16.52 o
 -17   1   8      151.38      203.94     18.46 o
 -16   1   8      247.41      214.25     15.79 o
 -15   1   8      345.58      345.24     21.76 o
 -14   1   8      410.36      419.34     12.12 o
 -13   1   8      100.09       99.27     10.81 o
 -12   1   8       49.56       46.13      5.98 o
 -11   1   8     2189.09     2171.16     65.55 o
 -10   1   8       20.19       31.81     10.93 o
  -9   1   8        3.60        8.85      7.77 o
  -8   1   8        1.44        6.11      2.28 o
  -7   1   8       26.54       25.65      2.19 o
  -6   1   8       23.67       16.86      1.80 o
  -5   1   8      231.78      263.08      8.60 o
  -4   1   8     3088.85     3205.98     30.14 o
  -3   1   8       42.44       26.74      2.61 o
  -2   1   8     1344.11     1462.15     13.23 o
  -1   1   8      167.59      177.49      5.93 o
   0   1   8     2650.70     2760.47     24.70 o
   1   1   8      130.68      117.28      3.27 o
   2   1   8       19.77       37.18      1.72 o
   3   1   8        9.92       17.78      1.45 o
   4   1   8      335.78      321.76     10.34 o
   5   1   8      301.59      320.72      5.93 o
   6   1   8      233.05      202.88      5.75 o
   7   1   8      246.91      219.51      6.53 o
   8   1   8       97.25      102.56      7.49 o
   9   1   8        0.02        9.37      5.38 o
  10   1   8       32.80       31.04     21.33 o
  11   1   8        4.89        1.15      3.34 o
  12   1   8      125.54      144.62     29.68 o
  13   1   8       55.87       63.88      8.16 o
  14   1   8       37.01       51.85      7.97 o
  15   1   8       64.60       63.78      8.81 o
 -19   2   8       65.92      125.52     47.39 o
 -18   2   8       16.10       15.59     10.58 o
 -17   2   8       43.96       27.49     11.65 o
 -16   2   8       25.13       33.15      6.45 o
 -15   2   8      647.46      615.48     16.39 o
 -14   2   8       36.03       28.31      5.93 o
 -13   2   8     1550.73     1505.97     53.99 o
 -12   2   8      555.32      545.57     21.38 o
 -11   2   8      259.39      269.75     11.12 o
 -10   2   8      135.96      128.81      7.17 o
  -9   2   8      953.33      905.38     33.24 o
  -8   2   8      180.97      221.07     23.63 o
  -7   2   8      675.02      594.99     14.61 o
  -6   2   8      229.43      196.10      4.62 o
  -5   2   8     3448.05     3453.00     35.96 o
  -4   2   8       15.79       13.48      4.04 o
  -3   2   8      482.87      461.93      6.10 o
  -2   2   8       55.72       92.32      2.98 o
  -1   2   8       58.59       72.91      3.78 o
   0   2   8       34.01       41.16      3.34 o
   1   2   8      349.00      352.23     10.69 o
   2   2   8      900.99      916.36     25.91 o
   3   2   8        0.13        1.42      3.87 o
   4   2   8      299.43      318.12      7.99 o
   5   2   8       88.37       80.97      8.97 o
   6   2   8       51.48       54.55      6.30 o
   7   2   8      204.25      231.55     12.32 o
   8   2   8       70.76       90.93      5.06 o
   9   2   8      287.55      259.70     14.26 o
  10   2   8        2.21        0.00      3.63 o
  11   2   8       63.06       68.86     15.61 o
  12   2   8       91.96       90.61     24.38 o
  13   2   8       31.06       36.44      6.88 o
  14   2   8       84.71      126.92     60.94 o
 -19   3   8      241.42      278.18     20.87 o
 -18   3   8       20.08       40.14     17.59 o
 -17   3   8      213.14      229.21     24.43 o
 -16   3   8        1.26       -1.11      6.25 o
 -15   3   8      143.66      146.51      8.39 o
 -14   3   8      295.57      287.36     13.29 o
 -13   3   8      187.64      165.29     14.81 o
 -12   3   8      221.54      213.27     13.51 o
 -11   3   8       50.88       63.58      8.06 o
 -10   3   8       34.43       48.27     12.23 o
  -9   3   8      472.75      469.67     19.26 o
  -8   3   8      179.39      179.56     12.66 o
  -7   3   8        1.32        2.60      8.79 o
  -6   3   8       30.91       34.43      6.08 o
  -5   3   8       16.07       16.59      2.54 o
  -4   3   8      145.59      146.30     12.75 o
  -3   3   8       65.65       62.37      9.39 o
  -2   3   8      316.93      342.05     12.37 o
  -1   3   8       36.27       25.49      4.82 o
   0   3   8        0.24       -2.75      2.58 o
   1   3   8        7.25        1.99      2.74 o
   2   3   8      175.82      169.95      6.57 o
   3   3   8      834.65      863.27     26.64 o
   4   3   8       72.56       68.19      6.78 o
   5   3   8      226.48      250.78     17.84 o
   6   3   8        2.47       -1.12      4.68 o
   7   3   8      199.40      200.21     21.80 o
   8   3   8       13.74        7.43      3.74 o
   9   3   8      576.46      594.65     23.91 o
  10   3   8        4.67       -3.35      4.21 o
  11   3   8      183.54      212.11     45.63 o
  12   3   8        1.75       -8.31      5.54 o
  13   3   8       75.86      100.72     14.64 o
  14   3   8        0.09        6.54     22.34 o
 -18   4   8       42.19       60.67     16.61 o
 -17   4   8        4.22       27.37     17.34 o
 -16   4   8        0.19        9.19      5.71 o
 -15   4   8       13.25       28.93      6.49 o
 -14   4   8        5.30        0.65      7.56 o
 -13   4   8        9.38        5.92      7.62 o
 -12   4   8        8.95       12.69      4.60 o
 -11   4   8     1442.93     1429.70     61.02 o
 -10   4   8       18.85       10.44      6.70 o
  -9   4   8     2130.25     2041.09     58.45 o
  -8   4   8      768.63      800.54     16.98 o
  -7   4   8      744.91      691.96     37.37 o
  -6   4   8      822.05      744.10     16.39 o
  -5   4   8      201.30      204.02      8.79 o
  -4   4   8     1383.12     1246.83     90.94 o
  -3   4   8     1334.94     1320.09     29.10 o
  -2   4   8       18.79       13.95      1.76 o
  -1   4   8      152.90      156.48      5.44 o
   0   4   8      276.05      271.32     10.45 o
   1   4   8        2.08       -6.09      4.06 o
   2   4   8        4.45        5.95      4.26 o
   3   4   8       67.02       56.20      4.89 o
   4   4   8       82.96       85.80      5.88 o
   5   4   8      151.20      123.49      5.58 o
   6   4   8      247.01      215.92     28.77 o
   7   4   8        8.74        2.62      2.80 o
   8   4   8       41.12       50.48      8.68 o
   9   4   8      227.80      191.57     17.83 o
  10   4   8       78.20       58.23      6.38 o
  11   4   8        1.26       -2.55      6.93 o
  12   4   8        1.57       -5.14      7.71 o
  13   4   8       12.83       44.95     17.72 o
 -17   5   8        3.89        7.62     15.76 o
 -16   5   8       10.07        9.13     21.77 o
 -15   5   8        1.09       -3.29      9.22 o
 -14   5   8       39.52       13.98     12.78 o
 -13   5   8       55.15       46.52      9.33 o
 -12   5   8       44.59       51.35     15.01 o
 -11   5   8       56.39       60.58     15.03 o
 -10   5   8        6.34        4.46      8.34 o
  -9   5   8       36.32       18.28      4.41 o
  -8   5   8      317.36      259.02     11.26 o
  -7   5   8        0.27        3.45      7.41 o
  -6   5   8      559.38      568.56     37.07 o
  -5   5   8      337.23      312.17     28.17 o
  -4   5   8        0.07        6.06      3.24 o
  -3   5   8       64.68       71.84      6.03 o
  -2   5   8      130.47      130.40     14.01 o
  -1   5   8       18.83       26.16      9.08 o
   0   5   8        8.64        6.78      5.00 o
   1   5   8     1697.36     1709.17     23.82 o
   2   5   8     2245.86     2156.43     29.40 o
   3   5   8       21.21       11.94      8.71 o
   4   5   8        2.97       16.55      4.65 o
   5   5   8       70.36       58.82      4.16 o
   6   5   8      333.23      340.04     22.73 o
   7   5   8       56.08       53.97      3.79 o
   8   5   8      129.86      142.82     12.40 o
   9   5   8       23.18        3.02      7.93 o
  10   5   8      170.82      211.66     38.59 o
  11   5   8       19.19       45.69     21.77 o
  12   5   8       63.79      106.47     20.68 o
 -16   6   8       64.42       70.07     34.10 o
 -15   6   8       25.71       43.29     17.61 o
 -14   6   8        0.39       -1.38      5.16 o
 -13   6   8       65.04       64.48     20.82 o
 -12   6   8      560.34      542.18     45.60 o
 -11   6   8        0.89        7.79      7.17 o
 -10   6   8      433.87      477.72     32.56 o
  -9   6   8       66.24       90.49     13.92 o
  -8   6   8      159.42      180.28     13.72 o
  -7   6   8      103.01       84.44     10.27 o
  -6   6   8        7.77        9.41      4.72 o
  -5   6   8       52.80       37.03     12.44 o
  -4   6   8      333.73      329.38     12.73 o
  -3   6   8       69.44       75.05     17.61 o
  -2   6   8      653.84      602.09     35.78 o
  -1   6   8       21.57       16.50      3.17 o
   0   6   8      154.16      139.89      6.70 o
   1   6   8      107.57       84.32      8.46 o
   2   6   8       70.03       85.76     10.12 o
   3   6   8        5.94       14.83     14.83 o
   4   6   8       25.18       25.25     15.99 o
   5   6   8        1.01       11.66      3.19 o
   6   6   8        0.63        7.47      6.21 o
   7   6   8       96.12      106.94     17.21 o
   8   6   8       14.02       21.77      5.65 o
   9   6   8       26.46       12.83      9.99 o
  10   6   8        6.18        6.86      8.64 o
  11   6   8        2.76       30.82     14.38 o
 -14   7   8       74.22       86.02     22.07 o
 -13   7   8      166.97      184.38     46.88 o
 -12   7   8       15.41       -6.34      5.20 o
 -11   7   8       65.64       73.58     14.71 o
 -10   7   8        0.93       -5.52      5.33 o
  -9   7   8      136.35      142.32     17.59 o
  -8   7   8       51.73       38.01     14.98 o
  -7   7   8        2.73        2.65      9.09 o
  -6   7   8       28.89       22.01     14.05 o
  -5   7   8      335.54      314.15     12.10 o
  -4   7   8       23.11       27.19     13.98 o
  -3   7   8       18.79       25.34     12.40 o
  -2   7   8      424.40      443.69     16.68 o
  -1   7   8        0.84        0.36      4.14 o
   0   7   8      248.63      262.57     37.48 o
   1   7   8      178.47      169.34     33.04 o
   2   7   8       63.45       72.60     13.45 o
   3   7   8      194.37      196.21     20.70 o
   4   7   8      350.15      387.10     24.85 o
   5   7   8       57.02        0.00     12.84 o
   6   7   8       11.39       34.31     21.74 o
   7   7   8       77.63       70.43     11.82 o
   8   7   8       19.93       15.54      7.58 o
   9   7   8       33.18       41.20     24.91 o
 -11   8   8      114.69      140.48     19.73 o
 -10   8   8        1.32        5.17      7.56 o
  -9   8   8      157.53      118.56     12.52 o
  -8   8   8      107.52      106.20     12.86 o
  -7   8   8       17.39       49.62     13.27 o
  -6   8   8       89.70      109.17     12.96 o
  -5   8   8      116.29      137.74     31.53 o
  -4   8   8        5.86        1.41      6.60 o
  -3   8   8      163.74      164.80     31.61 o
  -2   8   8       15.44        8.32     12.78 o
  -1   8   8      512.65      598.58     64.35 o
   0   8   8        0.37       13.08     17.40 o
   1   8   8      446.24      576.92     34.36 o
   2   8   8        5.70       16.91     15.35 o
   3   8   8      118.56      120.23     10.12 o
   4   8   8        0.08       -8.20      5.46 o
   5   8   8      159.39      178.63     13.21 o
   6   8   8       46.48       34.68     12.38 o
  -6   9   8        5.41       -8.86      5.91 o
  -5   9   8       66.75       53.77     10.96 o
  -4   9   8       26.50       25.27     20.05 o
  -3   9   8       19.44       -3.85      7.83 o
   0   9   8        0.59       32.86     20.55 o
   1   9   8        2.27       -0.44      8.54 o
 -19   0   9      158.15      172.85     51.50 o
 -17   0   9      124.13      163.72     23.05 o
 -15   0   9      432.52      511.36     51.44 o
 -13   0   9      214.56      233.02     48.10 o
 -11   0   9      984.87      945.74     50.15 o
  -9   0   9     1427.88     1388.77     60.55 o
  -7   0   9      533.03      465.42     10.79 o
  -5   0   9      122.46      112.65      8.35 o
  -3   0   9     1894.51     2003.36     78.92 o
  -1   0   9      238.24      269.97      7.64 o
   1   0   9      996.92      972.05     14.26 o
   3   0   9      188.23      193.34      5.97 o
   5   0   9        1.42        4.71      1.28 o
   7   0   9      137.72      148.30     54.26 o
   9   0   9      972.93      934.67     36.40 o
  11   0   9       24.02       78.07     10.03 o
  13   0   9       17.96       15.41     16.70 o
 -19   1   9       13.94       31.16     15.63 o
 -18   1   9       22.10       27.52      6.84 o
 -17   1   9      201.24      234.48     18.56 o
 -16   1   9        3.31       -0.54      7.41 o
 -15   1   9      455.22      423.78     27.36 o
 -14   1   9      210.59      193.44     15.09 o
 -13   1   9        8.81       15.19      4.26 o
 -12   1   9      660.58      647.75     34.55 o
 -11   1   9      461.73      476.17     26.39 o
 -10   1   9       42.13       41.38      8.88 o
  -9   1   9       15.39       16.48      3.50 o
  -8   1   9        4.02        2.23      1.39 o
  -7   1   9      243.47      249.30      5.10 o
  -6   1   9       53.62       45.01      2.04 o
  -5   1   9      592.44      596.28     10.66 o
  -4   1   9     1549.70     1618.27     31.74 o
  -3   1   9        9.32        5.82      2.22 o
  -2   1   9       27.57       19.04      2.37 o
  -1   1   9     1658.32     1663.36     26.26 o
   0   1   9       13.90       11.15      2.24 o
   1   1   9      118.65       98.77      2.63 o
   2   1   9       40.37       30.85      1.60 o
   3   1   9     1371.40     1397.34     27.47 o
   4   1   9      380.29      390.01     25.51 o
   5   1   9      483.73      451.23     12.70 o
   6   1   9       81.67       83.39      7.79 o
   7   1   9       25.94       25.82      4.21 o
   8   1   9       28.66       25.45     12.32 o
   9   1   9        2.88        5.46      4.60 o
  10   1   9       20.82       16.29      6.15 o
  11   1   9       25.59       15.56      4.28 o
  12   1   9      146.52      202.17     11.15 o
  13   1   9        2.48        1.96     10.19 o
  14   1   9        0.01        6.32      6.67 o
 -19   2   9       30.02       56.79     13.87 o
 -18   2   9       77.38       85.56     12.43 o
 -17   2   9       80.99       83.41     10.38 o
 -16   2   9      173.92      163.14     18.85 o
 -15   2   9      173.48      162.25     11.57 o
 -14   2   9      553.53      588.41     29.29 o
 -13   2   9       11.35       16.48      5.17 o
 -12   2   9      952.99      942.06     20.35 o
 -11   2   9     1179.13     1136.29     35.63 o
 -10   2   9     2472.26     2449.13     36.56 o
  -9   2   9       52.66       65.87      3.59 o
  -8   2   9     1402.25     1452.43     22.43 o
  -7   2   9        5.53        4.70      2.41 o
  -6   2   9     1717.88     1735.32     24.06 o
  -5   2   9      638.21      628.33     18.89 o
  -4   2   9      473.15      480.06     22.37 o
  -3   2   9     1855.03     1790.02     20.52 o
  -2   2   9      165.58      173.00      4.89 o
  -1   2   9       35.76       28.76      2.30 o
   0   2   9     1158.89     1072.72     25.21 o
   1   2   9      599.67      625.20     12.16 o
   2   2   9      305.80      295.28     11.57 o
   3   2   9      396.31      380.82      6.27 o
   4   2   9      126.99      126.09      6.65 o
   5   2   9      183.20      150.13     10.18 o
   6   2   9        0.28        2.89      5.40 o
   7   2   9        0.28        0.18      5.10 o
   8   2   9      368.64      378.22     35.36 o
   9   2   9       28.47       49.55     12.14 o
  10   2   9        0.46       -0.77      8.35 o
  11   2   9       26.34       11.25      5.38 o
  12   2   9       64.74       64.31     13.46 o
  13   2   9        5.09       10.52      6.90 o
  14   2   9       50.50       54.15     18.21 o
 -19   3   9        3.08       40.82     32.81 o
 -18   3   9      127.86       99.49     12.84 o
 -17   3   9        0.11        2.85      4.97 o
 -16   3   9      161.27      230.03     14.48 o
 -15   3   9        0.07        3.33      4.69 o
 -14   3   9      110.65      119.23     13.59 o
 -13   3   9       23.25       22.30      8.99 o
 -12   3   9       17.37        9.90      5.08 o
 -11   3   9      360.87      330.83      9.78 o
 -10   3   9      174.58      184.79     10.18 o
  -9   3   9      349.41      343.78     15.14 o
  -8   3   9      442.37      429.95     12.27 o
  -7   3   9      665.01      621.55     18.42 o
  -6   3   9      278.66      297.59     11.45 o
  -5   3   9        0.05       -1.28      1.30 o
  -4   3   9      273.58      263.95      7.25 o
  -3   3   9        6.85        8.48      1.65 o
  -2   3   9      437.06      455.08     31.62 o
  -1   3   9      247.91      245.87      5.76 o
   0   3   9     1128.08     1122.93     21.53 o
   1   3   9      135.72      116.48      7.52 o
   2   3   9      397.55      350.25     18.89 o
   3   3   9       64.23       52.50      3.11 o
   4   3   9        0.25        2.62      5.91 o
   5   3   9      249.68      230.66     15.24 o
   6   3   9      499.06      481.68     39.39 o
   7   3   9        0.34       -2.77      3.68 o
   8   3   9      151.49      172.25     11.54 o
   9   3   9        0.08       -5.65      3.83 o
  10   3   9      141.76      149.20      8.82 o
  11   3   9        5.25       -5.57      4.27 o
  12   3   9       62.88       52.23     13.42 o
  13   3   9       56.98       71.39      7.75 o
 -18   4   9        0.56       -1.42     14.56 o
 -17   4   9        0.72       -3.44      5.93 o
 -16   4   9      398.78      468.20     31.99 o
 -15   4   9       35.14       44.87     15.66 o
 -14   4   9      184.16      169.65     10.75 o
 -13   4   9        7.98        2.29      8.05 o
 -12   4   9       79.00      134.35     34.39 o
 -11   4   9       74.58       90.49     22.96 o
 -10   4   9      121.41       90.58     13.29 o
  -9   4   9        8.07       13.89      9.81 o
  -8   4   9      462.97      421.85     11.75 o
  -7   4   9       31.26       31.70      6.62 o
  -6   4   9     1698.55     1638.87     73.96 o
  -5   4   9      509.46      513.34     17.98 o
  -4   4   9     1527.60     1457.23     30.98 o
  -3   4   9      150.23      160.77     13.59 o
  -2   4   9      319.09      350.86      9.58 o
  -1   4   9       34.65       39.67     11.50 o
   0   4   9      114.85      142.13     11.85 o
   1   4   9      153.07      150.67      6.28 o
   2   4   9       91.03      109.71     11.07 o
   3   4   9       75.22       74.92     17.17 o
   4   4   9        8.24       13.87      1.94 o
   5   4   9       53.05       70.60      3.25 o
   6   4   9       68.14       70.88     10.79 o
   7   4   9        0.00       -3.05      3.76 o
   8   4   9        0.71        2.04      4.56 o
   9   4   9        1.18        6.00      5.93 o
  10   4   9       75.62       44.44      6.48 o
  11   4   9        0.25        9.18     14.76 o
  12   4   9       20.28       77.14     15.47 o
 -17   5   9      195.18      165.75     12.09 o
 -16   5   9       21.80       22.52     11.27 o
 -15   5   9       43.97      110.19     16.57 o
 -14   5   9      163.75      176.04     22.39 o
 -13   5   9        3.15       21.51     14.29 o
 -12   5   9       18.02       29.95     15.53 o
 -11   5   9      102.54       95.79      9.68 o
 -10   5   9       31.12       44.87     14.06 o
  -9   5   9        3.88       14.54     13.14 o
  -8   5   9      123.45      112.92     16.91 o
  -7   5   9      224.13      223.90     10.57 o
  -6   5   9      583.08      584.86     24.23 o
  -5   5   9       12.20        9.19      2.17 o
  -4   5   9       22.91       19.68      8.91 o
  -3   5   9     2433.38     2383.89     58.84 o
  -2   5   9      749.70      773.53     33.83 o
  -1   5   9       72.78       65.82     14.09 o
   0   5   9      267.85      230.33     13.40 o
   1   5   9      877.05      904.19     53.83 o
   2   5   9       16.49        8.53     13.03 o
   3   5   9      286.97      269.20     13.90 o
   4   5   9      145.69      139.68     22.18 o
   5   5   9       87.41       64.83      9.60 o
   6   5   9        9.31        9.49     13.41 o
   7   5   9      490.13      535.44     15.14 o
   8   5   9        2.54        9.85      8.61 o
   9   5   9      253.64      231.13     19.99 o
  10   5   9        1.43       -5.14      5.78 o
  11   5   9       45.47       20.97     32.68 o
 -15   6   9      119.07      131.47     29.11 o
 -14   6   9       79.10       98.74     11.96 o
 -13   6   9      224.96      280.37     39.98 o
 -12   6   9        1.45       20.77     11.70 o
 -11   6   9      122.39       99.75     16.87 o
 -10   6   9        0.76       -6.83      7.71 o
  -9   6   9      425.86      461.05     42.11 o
  -8   6   9      133.79      111.83      9.60 o
  -7   6   9       53.52       48.30     10.25 o
  -6   6   9      181.20      144.40     24.02 o
  -5   6   9       11.40        4.53      8.32 o
  -4   6   9      244.70      281.00     10.69 o
  -3   6   9       13.33       17.33      5.51 o
  -2   6   9       89.70       94.10     12.06 o
  -1   6   9       71.04       87.55     10.92 o
   0   6   9        6.05        0.21      7.56 o
   1   6   9       57.04       53.96     14.17 o
   2   6   9      225.23      227.20     43.02 o
   3   6   9        5.03        7.65     16.97 o
   4   6   9      122.73       67.86     18.04 o
   5   6   9        0.08       -3.30      6.49 o
   6   6   9       15.01       14.08      6.59 o
   7   6   9      265.36      206.07     28.06 o
   8   6   9        6.16       13.17      6.99 o
   9   6   9        5.10       12.34     11.92 o
  10   6   9       23.09       31.25     44.37 o
 -13   7   9      118.83      121.53     36.73 o
 -12   7   9        0.19      -15.41     10.27 o
 -11   7   9        0.74       12.31     13.48 o
 -10   7   9        0.22       15.75     14.06 o
  -9   7   9       27.38       33.13     13.48 o
  -8   7   9       21.12        9.09      6.98 o
  -7   7   9       11.01        0.34      6.88 o
  -6   7   9      104.99      117.02     19.31 o
  -5   7   9      166.03      200.64     21.95 o
  -4   7   9       18.44        6.54      8.35 o
  -3   7   9       11.55       22.53      9.77 o
  -2   7   9       17.18       16.01      7.35 o
  -1   7   9      248.87      289.72     20.67 o
   0   7   9       16.33       -9.55     12.92 o
   1   7   9      519.53      503.64     49.78 o
   2   7   9      554.24      600.66     17.51 o
   3   7   9       59.53       60.45     17.92 o
   4   7   9       52.14       65.43     21.60 o
   5   7   9      210.98      192.38     23.56 o
   6   7   9       47.40       27.19     17.22 o
   7   7   9       36.16       59.08     15.99 o
   8   7   9       64.46      111.66     13.25 o
 -10   8   9      659.53      616.64     51.83 o
  -9   8   9       33.84       74.90     21.62 o
  -8   8   9      207.22      223.51     24.21 o
  -7   8   9      126.91      141.62     22.37 o
  -6   8   9       14.02        2.57     11.69 o
  -5   8   9       25.25       42.92     10.99 o
  -4   8   9      159.38      183.21     11.72 o
  -3   8   9        0.52       -1.25      9.09 o
  -2   8   9      160.75      166.09     21.76 o
  -1   8   9       32.38       33.97     19.20 o
   0   8   9       47.11       51.19     29.68 o
   1   8   9       34.97        7.83     12.14 o
   2   8   9       79.06      100.41      9.29 o
   3   8   9       18.25       46.26     11.04 o
   4   8   9      112.09       69.00     15.88 o
   5   8   9       39.98       61.67     11.72 o
  -4   9   9      100.73      120.98     26.84 o
  -3   9   9        2.12       43.54     25.56 o
 -18   0  10      309.73      289.54     42.00 o
 -16   0  10       57.25       47.96     12.14 o
 -14   0  10        0.12        0.00      8.17 o
 -12   0  10     3166.77     3687.48     81.24 o
 -10   0  10      980.75      938.80     33.01 o
  -8   0  10      449.94      420.66     12.09 o
  -6   0  10     1398.61     1449.14     22.94 o
  -4   0  10      181.41      211.00     10.98 o
  -2   0  10      412.61      416.52     19.07 o
   0   0  10       52.60       44.26      3.15 o
   2   0  10       41.15       45.67      2.72 o
   4   0  10      275.63      268.70     11.11 o
   6   0  10      179.78      208.94     20.29 o
   8   0  10      743.76      775.77     28.00 o
  10   0  10      208.09      197.17     14.62 o
  12   0  10      412.77      429.48     21.71 o
 -19   1  10      100.81      117.37     18.87 o
 -18   1  10      147.58      150.77      9.32 o
 -17   1  10        0.45       12.98     13.15 o
 -16   1  10        9.77       14.16      5.15 o
 -15   1  10        1.80        6.72      9.42 o
 -14   1  10      216.43      193.36     12.77 o
 -13   1  10      363.96      404.63     49.59 o
 -12   1  10      269.81      275.48     11.47 o
 -11   1  10      330.75      325.38     20.32 o
 -10   1  10       71.36       79.16      5.31 o
  -9   1  10      190.21      193.98      6.49 o
  -8   1  10      435.10      429.51     15.66 o
  -7   1  10      442.84      469.01     11.60 o
  -6   1  10     1628.68     1580.46     21.39 o
  -5   1  10      784.97      787.12     10.54 o
  -4   1  10      564.24      555.41     15.14 o
  -3   1  10        7.20        6.64      1.45 o
  -2   1  10      392.42      403.11      6.10 o
  -1   1  10     1196.64     1163.86     14.11 o
   0   1  10      364.14      344.56      8.32 o
   1   1  10      682.31      688.78     10.05 o
   2   1  10     1173.41     1183.81     13.92 o
   3   1  10      308.45      296.72      8.46 o
   4   1  10      186.30      182.40     17.36 o
   5   1  10      108.35       86.01      4.88 o
   6   1  10      177.20      167.03     11.20 o
   7   1  10        7.16        9.21      3.94 o
   8   1  10       30.59       41.67     11.66 o
   9   1  10       59.89       31.36     14.28 o
  10   1  10       33.38       48.62     14.25 o
  11   1  10        1.83        1.71      6.86 o
  12   1  10        0.24        4.65      4.93 o
  13   1  10       40.18       26.87      6.80 o
 -19   2  10      158.32      212.06     11.64 o
 -18   2  10       52.34       11.15     11.93 o
 -17   2  10      332.12      392.42     24.17 o
 -16   2  10      175.72      223.96     23.31 o
 -15   2  10      221.73      234.92     21.53 o
 -14   2  10      286.35      283.82     19.50 o
 -13   2  10       83.23       87.63     10.05 o
 -12   2  10       75.26       69.27     11.31 o
 -11   2  10     1457.57     1466.48     25.31 o
 -10   2  10        7.68        6.11      5.97 o
  -9   2  10     2012.65     1960.53     61.65 o
  -8   2  10      248.56      237.40     12.55 o
  -7   2  10     1270.87     1302.89     34.33 o
  -6   2  10      795.20      712.88     12.20 o
  -5   2  10      545.44      509.87      7.95 o
  -4   2  10      662.13      625.02      8.27 o
  -3   2  10       46.03       46.41      3.82 o
  -2   2  10      283.57      268.65      5.18 o
  -1   2  10        5.38        7.11      1.01 o
   0   2  10       64.67       71.92      4.04 o
   1   2  10     1011.49     1050.28     13.69 o
   2   2  10      443.15      437.31      7.29 o
   3   2  10      111.71      117.64      6.25 o
   4   2  10       28.38       20.77      7.21 o
   5   2  10      112.34       99.64      7.71 o
   6   2  10      128.33      135.57      7.40 o
   7   2  10       32.81       34.30      4.35 o
   8   2  10      254.95      279.25     14.13 o
   9   2  10      149.35      156.95     15.50 o
  10   2  10       21.33       10.43     12.20 o
  11   2  10       80.36      100.79     36.54 o
  12   2  10        9.81       -3.82      7.00 o
  13   2  10       97.06      127.45     30.47 o
 -18   3  10       14.56       18.09     11.15 o
 -17   3  10       71.62       55.65     28.41 o
 -16   3  10       14.68        6.15     12.75 o
 -15   3  10       25.32       15.99      9.79 o
 -14   3  10       18.74       12.25      6.49 o
 -13   3  10        2.37       -5.45      5.23 o
 -12   3  10      973.36      950.46     42.52 o
 -11   3  10      504.67      520.81     40.04 o
 -10   3  10      291.54      299.03      8.73 o
  -9   3  10      334.76      297.60     21.54 o
  -8   3  10      181.04      187.49     12.25 o
  -7   3  10     1144.61     1167.86     44.49 o
  -6   3  10       26.13       19.17      3.13 o
  -5   3  10     1026.88     1073.19     33.83 o
  -4   3  10      282.32      258.76      6.05 o
  -3   3  10     2283.88     2161.14     25.33 o
  -2   3  10      717.37      760.25     27.28 o
  -1   3  10     1040.19     1083.32     23.16 o
   0   3  10       32.77       39.17      4.63 o
   1   3  10      640.57      626.91     19.37 o
   2   3  10        4.65        3.79      5.69 o
   3   3  10      844.42      843.42     11.87 o
   4   3  10      316.42      333.48     18.25 o
   5   3  10      376.70      382.20     33.53 o
   6   3  10       98.63       95.67     15.76 o
   7   3  10       43.13       82.04     16.50 o
   8   3  10       33.29       27.47      6.21 o
   9   3  10       43.58       54.82     10.47 o
  10   3  10       23.24       32.94      6.07 o
  11   3  10       25.37       27.24     38.59 o
  12   3  10       57.75       49.75      7.25 o
 -18   4  10       20.18        7.46      6.71 o
 -17   4  10      175.12      186.59     27.42 o
 -16   4  10      124.14      167.22     34.61 o
 -15   4  10      363.00      381.88     16.30 o
 -14   4  10      140.99      177.21     14.87 o
 -13   4  10      905.81      980.91     30.88 o
 -12   4  10       93.53      102.11      8.59 o
 -11   4  10      357.34      418.42     15.00 o
 -10   4  10       41.81       32.46      4.85 o
  -9   4  10        3.60        2.84      4.62 o
  -8   4  10       65.08       57.87     12.57 o
  -7   4  10       35.44       31.81      8.69 o
  -6   4  10        4.09        3.47      5.19 o
  -5   4  10      229.28      237.64     17.35 o
  -4   4  10      199.09      205.40      8.77 o
  -3   4  10      631.32      595.65     21.15 o
  -2   4  10       11.58        8.56      5.75 o
  -1   4  10      314.89      349.85     10.03 o
   0   4  10      202.23      239.69      8.47 o
   1   4  10     1005.20      955.32     32.72 o
   2   4  10      681.77      675.96     32.87 o
   3   4  10       78.44       56.48      3.33 o
   4   4  10      160.54      174.18     12.01 o
   5   4  10        0.11       -4.59      4.85 o
   6   4  10      179.76      147.67     22.73 o
   7   4  10      123.43      155.44     24.15 o
   8   4  10       81.64       73.54      7.34 o
   9   4  10       25.69       40.78     21.19 o
  10   4  10       18.89        5.63     28.90 o
  11   4  10       51.49       77.83     12.67 o
 -17   5  10       28.10        7.58     10.27 o
 -16   5  10      325.84      381.08     61.16 o
 -15   5  10       60.06       64.61      9.66 o
 -14   5  10      438.33      425.98     36.85 o
 -13   5  10       28.75       30.72     15.66 o
 -12   5  10       28.17       25.73      5.80 o
 -11   5  10       11.96       11.82      5.20 o
 -10   5  10      124.30       95.05     18.80 o
  -9   5  10        0.43        2.33      5.17 o
  -8   5  10      145.77      148.54     27.59 o
  -7   5  10       18.65       21.90      8.34 o
  -6   5  10      404.41      396.63     14.55 o
  -5   5  10       39.08       51.89     15.74 o
  -4   5  10      506.81      480.53     19.07 o
  -3   5  10     1270.25     1308.77     19.63 o
  -2   5  10      317.74      290.20     14.57 o
  -1   5  10      317.15      339.84     24.33 o
   0   5  10      577.11      525.12     13.02 o
   1   5  10      143.65      168.54     13.92 o
   2   5  10      240.30      256.93     23.32 o
   3   5  10      173.19      155.02     13.65 o
   4   5  10        0.46        5.80      9.21 o
   5   5  10       26.93       47.03      5.88 o
   6   5  10      181.42      187.78     24.42 o
   7   5  10       57.98       49.25      8.73 o
   8   5  10       97.71      127.18     21.25 o
   9   5  10       14.68       14.13      8.86 o
  10   5  10       16.02       37.12     14.00 o
 -15   6  10        2.33       17.24      6.50 o
 -14   6  10      117.63      157.68     18.23 o
 -13   6  10       47.05       62.71     14.28 o
 -12   6  10      153.79      230.47     22.89 o
 -11   6  10       49.82       59.35     10.36 o
 -10   6  10      256.42      276.81     16.03 o
  -9   6  10       38.50       17.02     11.40 o
  -8   6  10       96.12       79.01     13.38 o
  -7   6  10       14.95        3.46      6.47 o
  -6   6  10      113.43      119.39     29.92 o
  -5   6  10      771.34      774.59     28.53 o
  -4   6  10       82.02      108.95      7.02 o
  -3   6  10      721.63      724.41     21.47 o
  -2   6  10       25.48       13.34      9.87 o
  -1   6  10      218.48      246.01     20.35 o
   0   6  10      355.41      341.35     12.58 o
   1   6  10        0.02       21.77     18.11 o
   2   6  10      196.30      169.68     14.39 o
   3   6  10       31.86       22.71     13.05 o
   4   6  10        0.66       36.32     17.21 o
   5   6  10       31.71       20.97      3.93 o
   6   6  10      203.70      194.19     12.42 o
   7   6  10       10.37       29.80      8.35 o
   8   6  10       96.08      125.39     43.36 o
   9   6  10        0.04       18.85     17.21 o
 -13   7  10       63.61       84.69     11.05 o
 -12   7  10        9.75       10.38     11.47 o
 -11   7  10      162.24      151.03     19.60 o
 -10   7  10       19.96       58.82     18.11 o
  -9   7  10       95.67      110.57     10.52 o
  -8   7  10        0.02       -5.72      9.94 o
  -7   7  10       23.05       45.07     15.92 o
  -6   7  10      372.19      341.47     19.78 o
  -5   7  10      100.62      132.43     41.87 o
  -4   7  10      130.02      141.41      9.69 o
  -3   7  10      370.08      359.51     22.83 o
  -2   7  10      104.09      100.14     21.20 o
  -1   7  10       10.33       10.80     17.05 o
   0   7  10      119.94      135.34     43.59 o
   1   7  10      251.38      306.23     52.05 o
   2   7  10        0.06       -6.86      6.49 o
   3   7  10        4.86       -1.28      5.21 o
   4   7  10      210.87      243.82     18.42 o
   5   7  10       21.03       17.82     12.61 o
   6   7  10        5.95        6.48     25.69 o
   7   7  10      218.38      442.56     39.17 o
 -10   8  10       50.64        5.14     12.84 o
  -9   8  10      505.52      493.10     36.26 o
  -8   8  10      108.50      106.38     26.32 o
  -7   8  10      288.62      332.30     57.68 o
  -6   8  10       17.44       19.47     37.92 o
  -5   8  10      143.60      134.85     22.43 o
  -4   8  10        0.70       16.89      6.84 o
  -3   8  10       15.37       -6.42      6.42 o
  -2   8  10       11.88       64.47     19.52 o
  -1   8  10        1.64       16.44     11.08 o
   1   8  10        0.05        2.21      5.20 o
   2   8  10        3.24        8.35      5.45 o
   3   8  10       17.96       -0.45      8.99 o
 -19   0  11       26.71       24.34     40.65 o
 -17   0  11      327.73      400.00     18.20 o
 -15   0  11      296.21      297.25     15.67 o
 -13   0  11       53.79       47.39     14.26 o
 -11   0  11      703.38      676.03     64.47 o
  -9   0  11      820.29      848.57     54.84 o
  -7   0  11      763.60      805.32     13.12 o
  -5   0  11      546.36      612.78     44.95 o
  -3   0  11      890.58      876.06     46.88 o
  -1   0  11      267.14      325.75     13.61 o
   1   0  11      195.24      208.71      7.45 o
   3   0  11      967.12      923.72     34.87 o
   5   0  11      680.68      662.83     14.21 o
   7   0  11      583.43      552.62     25.30 o
   9   0  11       20.39       44.95     13.87 o
  11   0  11      586.26      618.61     67.68 o
 -19   1  11       27.29        9.16     17.21 o
 -18   1  11        3.56       12.34      7.77 o
 -17   1  11       35.65       11.92      5.68 o
 -16   1  11       80.89       92.22      8.28 o
 -15   1  11        0.62       -2.64      5.21 o
 -14   1  11      418.98      438.24     12.54 o
 -13   1  11       71.50       53.76      4.62 o
 -12   1  11        0.45        2.88      5.19 o
 -11   1  11      229.66      242.90     26.79 o
 -10   1  11      120.88      124.42     21.06 o
  -9   1  11      243.42      241.93     16.09 o
  -8   1  11      332.82      302.72     11.96 o
  -7   1  11      379.73      399.29      7.25 o
  -6   1  11     1092.23     1070.21     20.37 o
  -5   1  11      790.87      751.79      9.96 o
  -4   1  11      183.34      188.21      4.53 o
  -3   1  11      965.25      928.60     20.13 o
  -2   1  11      475.24      462.90      9.53 o
  -1   1  11     1248.16     1190.64     12.27 o
   0   1  11      296.76      277.34      6.25 o
   1   1  11     1074.50     1071.87     12.97 o
   2   1  11     1044.00     1024.06     12.96 o
   3   1  11       15.65       12.37      2.43 o
   4   1  11      261.36      229.21     17.72 o
   5   1  11      129.90      131.70      5.67 o
   6   1  11        0.61        0.64      3.52 o
   7   1  11       17.21       19.41      4.50 o
   8   1  11        9.57       14.98      6.73 o
   9   1  11        9.92       12.26     11.62 o
  10   1  11        8.81       -4.75      4.95 o
  11   1  11        8.03        8.19      4.80 o
  12   1  11        1.44        5.60      8.67 o
 -19   2  11        6.55       13.17     13.55 o
 -18   2  11      198.87      230.35     36.90 o
 -17   2  11       47.74       54.44     11.77 o
 -16   2  11       43.55       18.99      9.69 o
 -15   2  11        5.86        3.71      8.57 o
 -14   2  11      102.32      142.91     25.21 o
 -13   2  11      500.31      513.08     47.94 o
 -12   2  11      900.40      885.71     34.13 o
 -11   2  11      196.85      206.48      9.08 o
 -10   2  11      203.90      186.86     12.49 o
  -9   2  11        0.64        5.64      3.65 o
  -8   2  11      159.48      137.88      4.97 o
  -7   2  11       42.32       45.40      4.06 o
  -6   2  11      490.63      458.95     22.45 o
  -5   2  11        0.29        6.44      2.05 o
  -4   2  11       61.28       52.17      5.36 o
  -3   2  11      181.28      162.41      8.84 o
  -2   2  11       29.54       30.53      2.24 o
  -1   2  11       49.53       44.46      2.84 o
   0   2  11       45.45       37.09      2.98 o
   1   2  11       40.42       45.59      5.08 o
   2   2  11      408.39      387.85     12.31 o
   3   2  11        0.25        6.44      4.08 o
   4   2  11      236.80      242.79     17.30 o
   5   2  11      212.35      204.03     11.23 o
   6   2  11       91.18       87.41     14.61 o
   7   2  11      182.35      161.35     16.36 o
   8   2  11      212.32      217.67     27.00 o
   9   2  11       71.90       72.39      6.03 o
  10   2  11        0.03       11.82     30.05 o
  11   2  11       85.93       79.47     21.70 o
  12   2  11      212.18      235.23     18.17 o
 -18   3  11       49.96       92.21     22.09 o
 -17   3  11        3.43       10.53      6.79 o
 -16   3  11        0.21        5.33      6.02 o
 -15   3  11        9.03       15.47      8.86 o
 -14   3  11       95.28      112.81     13.67 o
 -13   3  11       46.89       22.13      3.93 o
 -12   3  11       88.77       79.68     14.90 o
 -11   3  11        5.26       12.17      3.07 o
 -10   3  11     1321.00     1257.06     42.10 o
  -9   3  11      194.69      171.22     11.49 o
  -8   3  11     1413.95     1468.29     81.34 o
  -7   3  11      639.33      579.24     28.87 o
  -6   3  11     1068.18      989.72     29.53 o
  -5   3  11       17.29       21.51      3.97 o
  -4   3  11     2958.21     2903.01     46.69 o
  -3   3  11     2097.32     2000.45     69.68 o
  -2   3  11      462.11      464.77     16.13 o
  -1   3  11      157.93      160.43     15.40 o
   0   3  11     1436.69     1340.63     20.82 o
   1   3  11       15.09       11.86      5.19 o
   2   3  11      441.28      449.78      8.53 o
   3   3  11       62.88       60.96      6.73 o
   4   3  11       66.22      127.43     45.59 o
   5   3  11       14.94       31.77     22.80 o
   6   3  11      335.28      369.91     23.09 o
   7   3  11       10.03       -2.14     12.14 o
   8   3  11       14.09       35.61     11.62 o
   9   3  11        1.14       -7.61      5.07 o
  10   3  11       11.37       -1.80      4.27 o
  11   3  11       58.06       45.83     39.81 o
 -17   4  11      186.14      213.66     31.38 o
 -16   4  11      279.39      240.30     33.13 o
 -15   4  11       57.65       86.08     10.23 o
 -14   4  11      259.12      229.52     12.75 o
 -13   4  11      346.76      426.36     30.27 o
 -12   4  11      264.56      264.93     18.40 o
 -11   4  11      606.06      596.17     21.74 o
 -10   4  11      587.84      646.89     28.16 o
  -9   4  11       34.77       30.26      7.56 o
  -8   4  11      289.39      278.04     31.33 o
  -7   4  11        6.53       -1.35      0.90 o
  -6   4  11       51.39       44.04     13.90 o
  -5   4  11       41.52       53.87      6.34 o
  -4   4  11       56.19       48.61      3.49 o
  -3   4  11       58.83       63.79      9.14 o
  -2   4  11       32.67       39.55      8.05 o
  -1   4  11      119.29      133.08      9.04 o
   0   4  11      149.58      185.51     21.37 o
   1   4  11       26.13       23.17      8.15 o
   2   4  11      502.33      528.13     25.21 o
   3   4  11       17.05       16.73      3.25 o
   4   4  11        6.35       18.58      5.56 o
   5   4  11      591.94      657.21     29.51 o
   6   4  11      815.23      794.35     43.07 o
   7   4  11       72.15       68.38      6.51 o
   8   4  11      189.00      192.16     19.97 o
   9   4  11      139.21      140.80     14.64 o
  10   4  11      167.09      174.87     14.03 o
 -16   5  11       47.80       52.18      9.82 o
 -15   5  11      103.22       65.88     20.40 o
 -14   5  11        0.12       -6.88      4.58 o
 -13   5  11        9.30       29.77     10.50 o
 -12   5  11      229.93      180.31     27.12 o
 -11   5  11        0.13        4.35      8.47 o
 -10   5  11       30.36       12.13      8.13 o
  -9   5  11       38.33       46.15     22.41 o
  -8   5  11       15.90       22.10      9.05 o
  -7   5  11      367.15      392.19     13.27 o
  -6   5  11        3.06       -1.41      3.69 o
  -5   5  11      124.99      138.09      5.63 o
  -4   5  11       47.00       31.03      2.91 o
  -3   5  11       93.41       79.82      9.16 o
  -2   5  11      216.45      183.34     23.16 o
  -1   5  11        0.25       -4.12      3.54 o
   0   5  11       14.53       -1.66      7.80 o
   1   5  11        0.08        7.83      7.75 o
   2   5  11      227.00      216.29     15.11 o
   3   5  11      125.41      172.49     34.75 o
   4   5  11       39.48       31.86      8.41 o
   5   5  11        2.86        4.25      9.75 o
   6   5  11       14.40       -1.16      8.11 o
   7   5  11        0.75       37.55     10.80 o
   8   5  11       66.95       54.98      9.96 o
   9   5  11        2.16       22.69      7.78 o
 -15   6  11      472.67      463.88     57.15 o
 -14   6  11      156.10      183.52     33.01 o
 -13   6  11      112.80      134.85     11.44 o
 -12   6  11       36.40       41.24     29.72 o
 -11   6  11      173.15      215.91     31.02 o
 -10   6  11       11.04        9.48      8.55 o
  -9   6  11      120.00      182.50     35.51 o
  -8   6  11      204.87      162.62     11.21 o
  -7   6  11      356.11      365.40     23.31 o
  -6   6  11       47.94       28.17      9.23 o
  -5   6  11       80.96       98.31     16.02 o
  -4   6  11      359.73      338.91     15.18 o
  -3   6  11       16.13        8.14      5.79 o
  -2   6  11      164.31      183.85     15.48 o
  -1   6  11       18.24        7.16      5.73 o
   0   6  11      743.93      768.82     21.30 o
   1   6  11      767.46      742.21     35.29 o
   2   6  11        5.12        6.66     10.01 o
   3   6  11       78.80       80.01     13.96 o
   4   6  11      140.16      164.61     14.38 o
   5   6  11       18.00       -2.99     20.32 o
   6   6  11        5.29       14.24      6.66 o
   7   6  11       73.87       64.47     12.71 o
   8   6  11        4.40       -4.30     14.83 o
 -12   7  11      215.53      263.63     34.94 o
 -11   7  11       11.41       -7.60      5.07 o
 -10   7  11      248.40      309.30     24.51 o
  -9   7  11      134.74      126.85     48.87 o
  -8   7  11      130.62      171.80     16.40 o
  -7   7  11       30.83       41.14     10.55 o
  -6   7  11       82.00       70.20     31.03 o
  -5   7  11      325.33      402.53     22.66 o
  -4   7  11      520.89      597.65     24.04 o
  -3   7  11      246.72      316.08     19.37 o
  -2   7  11      646.53      634.78     22.97 o
  -1   7  11      361.52      298.70     16.82 o
   0   7  11      306.75      306.20     26.84 o
   1   7  11       33.46       71.80     35.26 o
   2   7  11       40.89       52.38     44.31 o
   3   7  11       28.58       27.68      6.69 o
   4   7  11       70.13       72.61      8.06 o
   5   7  11        0.92      -13.76     10.27 o
  -9   8  11       24.59       59.55     14.96 o
  -8   8  11       67.11       79.85     19.09 o
  -7   8  11        6.13       33.57     19.39 o
  -6   8  11       16.73        8.38     12.45 o
  -5   8  11        0.57       -1.01     17.68 o
  -4   8  11       24.42       18.49     10.90 o
  -3   8  11       13.74       43.77     26.52 o
  -2   8  11       69.42       85.60     17.09 o
  -1   8  11        8.23        5.86      5.85 o
   0   8  11      161.41      217.56     12.68 o
   1   8  11      125.54      138.52     16.42 o
   2   8  11        1.69       15.54      7.58 o
 -18   0  12      407.93      457.87     42.12 o
 -16   0  12      134.56      137.68     26.91 o
 -14   0  12      333.92      268.71     17.98 o
 -12   0  12     1440.11     1316.14     38.95 o
 -10   0  12      746.09      710.85     45.78 o
  -8   0  12       79.33       84.37     14.83 o
  -6   0  12       33.39       18.37      3.12 o
  -4   0  12      598.12      537.09     45.14 o
  -2   0  12     1409.91     1448.97     22.93 o
   0   0  12      821.07      858.46     15.10 o
   2   0  12     2777.43     2888.50     41.65 o
   4   0  12      781.97      748.90     16.97 o
   6   0  12      206.01      246.53     14.56 o
   8   0  12      167.60      261.22     18.49 o
  10   0  12       71.59       80.98      9.03 o
 -19   1  12        5.18        2.59     15.35 o
 -18   1  12        0.46        1.98      6.82 o
 -17   1  12        4.55        8.58      9.97 o
 -16   1  12        1.58        8.73      7.69 o
 -15   1  12       21.42       16.68      5.54 o
 -14   1  12        1.13       -6.81      7.54 o
 -13   1  12       67.06      102.69     19.47 o
 -12   1  12      119.34      122.06     16.09 o
 -11   1  12     1862.37     1923.09    133.78 o
 -10   1  12      217.82      212.60      5.80 o
  -9   1  12       44.44       55.74      3.21 o
  -8   1  12       56.15       64.45     14.01 o
  -7   1  12       61.89       61.30      7.64 o
  -6   1  12      103.86       87.78     11.12 o
  -5   1  12      354.17      323.62      6.24 o
  -4   1  12      236.30      207.38      5.20 o
  -3   1  12       13.57       24.33      5.76 o
  -2   1  12        0.71        0.32      2.65 o
  -1   1  12     2815.00     2774.94     28.13 o
   0   1  12      648.10      623.49      8.40 o
   1   1  12      358.90      372.80      7.45 o
   2   1  12       22.10       23.13      3.15 o
   3   1  12       11.22        8.71      1.40 o
   4   1  12        2.88        2.90      3.32 o
   5   1  12       34.74       27.29      8.66 o
   6   1  12        0.77        5.65      4.43 o
   7   1  12        0.01       -5.50      5.73 o
   8   1  12      124.25      118.06     17.17 o
   9   1  12       22.64       23.37     10.98 o
  10   1  12       19.38       26.80     34.16 o
  11   1  12       85.07       86.79     11.83 o
 -19   2  12       18.98       64.84     39.94 o
 -18   2  12       88.77       99.05     10.92 o
 -17   2  12        9.83       12.35      7.42 o
 -16   2  12      191.49      247.68     26.38 o
 -15   2  12        1.03       -8.62      5.75 o
 -14   2  12       81.55       71.89     11.24 o
 -13   2  12      197.93      219.62     21.85 o
 -12   2  12       12.84       14.34      6.95 o
 -11   2  12       55.92       30.57      5.32 o
 -10   2  12      221.80      219.32     35.92 o
  -9   2  12        0.86       14.32     16.18 o
  -8   2  12      239.52      235.19     14.20 o
  -7   2  12      163.69      157.70      5.43 o
  -6   2  12      239.91      228.82     19.86 o
  -5   2  12      616.63      572.33      8.90 o
  -4   2  12     1005.35      978.59     23.69 o
  -3   2  12      152.15      145.57      8.08 o
  -2   2  12       14.59       14.94      4.97 o
  -1   2  12      579.16      593.07     18.93 o
   0   2  12      195.56      195.80     15.18 o
   1   2  12      452.41      454.33     22.86 o
   2   2  12      100.68      101.22      6.25 o
   3   2  12      328.98      312.98      6.63 o
   4   2  12       71.01       98.62     12.01 o
   5   2  12      846.22      850.79     18.35 o
   6   2  12      413.87      392.06     39.99 o
   7   2  12       92.86       89.19      6.46 o
   8   2  12       12.84        0.00      4.63 o
   9   2  12        0.04        5.63     21.83 o
  10   2  12      371.11      444.90     19.24 o
  11   2  12      242.71      230.14     47.58 o
 -18   3  12       60.71       49.49     25.24 o
 -17   3  12      179.22      204.02     20.54 o
 -16   3  12       22.77       22.83     11.89 o
 -15   3  12       28.28       33.36      7.82 o
 -14   3  12      190.56      204.56     24.45 o
 -13   3  12       38.01       42.60     21.11 o
 -12   3  12        3.30        0.22      4.59 o
 -11   3  12      203.46      221.94      8.71 o
 -10   3  12      578.40      556.89     28.31 o
  -9   3  12     1132.60     1083.78     54.28 o
  -8   3  12       98.98      118.47      5.76 o
  -7   3  12     2442.51     2379.43     66.36 o
  -6   3  12        0.27       -0.75      3.71 o
  -5   3  12     2370.34     2286.67     32.59 o
  -4   3  12     1027.51      980.06     21.95 o
  -3   3  12     1657.01     1624.62     47.61 o
  -2   3  12        0.74        1.11      2.21 o
  -1   3  12      464.44      461.12     23.82 o
   0   3  12       67.14       59.04      4.51 o
   1   3  12      517.00      475.35     21.55 o
   2   3  12       29.50       24.18      5.38 o
   3   3  12       47.72       37.68     20.48 o
   4   3  12      172.60      192.84     30.44 o
   5   3  12       25.45       43.29     11.62 o
   6   3  12        9.15       13.18      5.01 o
   7   3  12        0.07       -3.57      3.85 o
   8   3  12        3.37       -5.58     10.98 o
   9   3  12       13.26       16.08      4.96 o
  10   3  12        9.05      -10.15     15.28 o
 -17   4  12       91.92       88.83     16.48 o
 -16   4  12      125.96      135.57     25.84 o
 -15   4  12      206.18      158.02     26.83 o
 -14   4  12        1.08        6.61      7.77 o
 -13   4  12        0.06        6.39      8.09 o
 -12   4  12      438.65      496.86     17.58 o
 -11   4  12       36.09       34.55     15.20 o
 -10   4  12       15.54       20.66      5.10 o
  -9   4  12       69.28      100.07     12.43 o
  -8   4  12      127.61      130.53     12.29 o
  -7   4  12      147.31      147.07     18.18 o
  -6   4  12      241.56      239.70     21.84 o
  -5   4  12      136.28      123.94      6.42 o
  -4   4  12      174.25      169.77      5.71 o
  -3   4  12      776.49      779.17     14.21 o
  -2   4  12      214.61      247.78     11.86 o
  -1   4  12      136.56      123.07     13.75 o
   0   4  12        3.40        2.80      2.71 o
   1   4  12      171.52      178.59     18.11 o
   2   4  12       12.54       36.04     13.10 o
   3   4  12       11.21       17.48      8.10 o
   4   4  12       22.58       10.88     13.33 o
   5   4  12      285.56      342.20     34.74 o
   6   4  12       55.79       61.65     10.15 o
   7   4  12      346.03      377.51     44.24 o
   8   4  12      107.36      129.36     14.12 o
   9   4  12      367.24      300.07     33.65 o
 -16   5  12      216.49      202.59     27.19 o
 -15   5  12       64.40       84.07     15.74 o
 -14   5  12       94.74       86.47     14.93 o
 -13   5  12      128.43       95.52     21.94 o
 -12   5  12       85.05      116.41     36.07 o
 -11   5  12       88.05      114.85     16.26 o
 -10   5  12       37.88       48.06      9.16 o
  -9   5  12      234.51      200.24     17.65 o
  -8   5  12      152.40      144.12     13.88 o
  -7   5  12       93.77       80.61      9.84 o
  -6   5  12      816.32      842.67     18.37 o
  -5   5  12       77.58       67.53     23.32 o
  -4   5  12      625.55      653.83     37.63 o
  -3   5  12       86.55       96.80     11.38 o
  -2   5  12      301.00      314.36     33.64 o
  -1   5  12       20.90       22.78      8.34 o
   0   5  12       12.81       10.41      3.85 o
   1   5  12       13.73        2.74      2.96 o
   2   5  12       73.99       73.19     17.29 o
   3   5  12        0.09       26.60      9.11 o
   4   5  12       18.29       24.81      6.23 o
   5   5  12        0.04       29.67      7.83 o
   6   5  12        7.64        7.97     21.19 o
   7   5  12        7.74       34.65     26.09 o
   8   5  12        7.42        0.64     13.48 o
 -14   6  12      230.59      212.84     22.48 o
 -13   6  12       25.39       19.04      7.06 o
 -12   6  12       73.11       87.98      8.95 o
 -11   6  12      101.22      107.71      9.42 o
 -10   6  12       72.50      121.73     22.88 o
  -9   6  12       86.16       85.86     16.00 o
  -8   6  12      165.62      178.02     45.32 o
  -7   6  12       15.12       42.20      8.71 o
  -6   6  12       46.41       50.58     15.09 o
  -5   6  12      129.16      113.61     21.09 o
  -4   6  12        8.51        2.53     10.36 o
  -3   6  12      281.52      283.87     13.62 o
  -2   6  12       39.29       45.70      5.15 o
  -1   6  12       11.76       10.35     12.10 o
   0   6  12      170.37      169.89     20.98 o
   1   6  12       87.39       94.84     15.72 o
   2   6  12       21.25       44.73     11.70 o
   3   6  12      115.05      103.50     23.26 o
   4   6  12      109.42      141.12     27.68 o
   5   6  12        4.23       23.00     13.92 o
   6   6  12      129.43      125.11     29.73 o
 -12   7  12       38.31        4.07     20.61 o
 -11   7  12       62.41      135.49     15.96 o
 -10   7  12      305.46      289.12     68.93 o
  -9   7  12       19.54       37.11      9.92 o
  -8   7  12       85.51      116.11     26.29 o
  -7   7  12       79.69       62.67     11.20 o
  -6   7  12       89.00      101.66     16.90 o
  -5   7  12      102.88       89.37     14.32 o
  -4   7  12       41.61       65.21     46.94 o
  -3   7  12      153.22      195.34     21.06 o
  -2   7  12      219.31      282.77     43.01 o
  -1   7  12       59.99       44.58     16.77 o
   0   7  12      145.13      139.68     28.17 o
   1   7  12       15.77        6.42      7.71 o
   2   7  12      408.36      413.29     16.50 o
   3   7  12      304.72      292.90     18.60 o
   4   7  12        2.76        0.00     12.84 o
  -7   8  12       10.85       19.48     18.75 o
  -6   8  12       43.03       29.11      8.90 o
  -5   8  12      199.43      184.47     16.96 o
  -4   8  12       31.24        5.67      8.68 o
  -3   8  12       64.16        9.74     54.52 o
  -2   8  12       23.62        8.08      8.83 o
  -1   8  12       88.84       67.66     21.96 o
 -19   0  13       20.64       20.42     17.85 o
 -17   0  13        0.73       -5.57      4.30 o
 -15   0  13       72.07       42.78     31.53 o
 -13   0  13      559.56      575.81     29.09 o
 -11   0  13      572.95      440.09     44.89 o
  -9   0  13      358.40      322.17     33.33 o
  -7   0  13       15.59       23.31     19.78 o
  -5   0  13        1.34        0.77      2.57 o
  -3   0  13     1051.37      976.45     26.65 o
  -1   0  13       87.68       78.06     14.19 o
   1   0  13      687.40      662.12     46.23 o
   3   0  13      740.79      755.53     54.00 o
   5   0  13      428.96      398.96     13.68 o
   7   0  13       70.22       24.75      9.57 o
   9   0  13       43.24       62.14     18.62 o
 -19   1  13        2.89       -2.57      8.99 o
 -18   1  13       27.11       28.66     30.37 o
 -17   1  13       84.12      103.03     28.31 o
 -16   1  13       21.18        8.20     16.40 o
 -15   1  13       51.39       52.43      9.27 o
 -14   1  13        5.95       -5.71      9.44 o
 -13   1  13      403.02      410.69     21.61 o
 -12   1  13      260.41      269.77     11.49 o
 -11   1  13      481.61      473.47     11.62 o
 -10   1  13      723.74      688.33     21.69 o
  -9   1  13      304.35      310.41     21.08 o
  -8   1  13      170.88      155.09      5.37 o
  -7   1  13      642.20      643.51     14.45 o
  -6   1  13       41.74       43.29      7.40 o
  -5   1  13      399.61      374.88      8.51 o
  -4   1  13      458.60      445.80     10.98 o
  -3   1  13       39.71       44.99      4.28 o
  -2   1  13       93.71       91.76      4.28 o
  -1   1  13      159.72      144.03     11.55 o
   0   1  13      648.02      669.74     13.26 o
   1   1  13       61.12       59.83      6.21 o
   2   1  13       97.09       95.31      3.25 o
   3   1  13       39.04       36.71      4.47 o
   4   1  13       16.60       29.30      6.41 o
   5   1  13      145.88      134.55     16.96 o
   6   1  13        0.51        7.09      3.66 o
   7   1  13      202.43      225.58     10.13 o
   8   1  13        4.76       15.70     17.92 o
   9   1  13       12.71       43.23      8.91 o
  10   1  13        6.12       -0.77      7.72 o
 -18   2  13      104.14      130.99     36.67 o
 -17   2  13       50.07       32.13      7.62 o
 -16   2  13       17.05        3.86     10.21 o
 -15   2  13       76.20       84.86      6.73 o
 -14   2  13       12.13       14.17     20.51 o
 -13   2  13       39.20       82.55      9.24 o
 -12   2  13       56.18       57.67     10.03 o
 -11   2  13       63.90       49.91     11.82 o
 -10   2  13       30.97       19.26      3.47 o
  -9   2  13        4.06       17.73      7.47 o
  -8   2  13      308.54      300.36     15.11 o
  -7   2  13      326.82      269.01      7.47 o
  -6   2  13      600.64      575.65     30.99 o
  -5   2  13      395.21      417.01     13.88 o
  -4   2  13      320.07      320.59     19.33 o
  -3   2  13      471.39      449.68     27.10 o
  -2   2  13     1524.15     1455.24     19.00 o
  -1   2  13       88.17       92.96      7.08 o
   0   2  13      754.75      743.06     14.66 o
   1   2  13       47.21       33.67      4.24 o
   2   2  13      838.87      839.05     22.11 o
   3   2  13       77.81       66.46     13.18 o
   4   2  13      658.67      699.20     17.56 o
   5   2  13      206.68      217.63     22.87 o
   6   2  13      146.18      187.69     70.38 o
   7   2  13       64.75       83.59     25.75 o
   8   2  13       83.05       90.39      9.76 o
   9   2  13      188.45      252.17     49.77 o
  10   2  13       77.33       54.07     12.33 o
 -18   3  13       74.26       35.83     17.98 o
 -17   3  13        0.11      -10.52      7.02 o
 -16   3  13       22.06       15.81      9.14 o
 -15   3  13       16.04        1.19     18.15 o
 -14   3  13       89.50       91.16     23.28 o
 -13   3  13       48.82       19.14      7.43 o
 -12   3  13      164.20      161.34     22.80 o
 -11   3  13      545.01      548.76     31.86 o
 -10   3  13        0.06       -6.30      6.69 o
  -9   3  13        0.19        3.24      2.52 o
  -8   3  13      140.69      161.67     19.74 o
  -7   3  13       37.18       29.63      6.33 o
  -6   3  13      892.02      882.08     16.95 o
  -5   3  13        0.43       -1.28      5.14 o
  -4   3  13     1224.38     1222.35     27.06 o
  -3   3  13        6.65       11.04     10.44 o
  -2   3  13      913.17      885.16     37.95 o
  -1   3  13        6.50       10.10      2.70 o
   0   3  13      151.19      150.99      7.19 o
   1   3  13       32.43       31.68     12.57 o
   2   3  13        0.03       -2.05      5.60 o
   3   3  13        1.90        1.04     11.23 o
   4   3  13       28.04       56.10     30.37 o
   5   3  13        0.55       -9.22     10.92 o
   6   3  13        2.67       -7.76      5.78 o
   7   3  13       21.97       28.00      6.80 o
   8   3  13       21.74       29.02     27.61 o
   9   3  13        5.21       -3.85      8.99 o
 -17   4  13       12.63       35.67     41.74 o
 -16   4  13      120.87      130.48     19.54 o
 -15   4  13        0.20        5.99      9.95 o
 -14   4  13       53.97       51.42     14.03 o
 -13   4  13       92.52       83.99     15.74 o
 -12   4  13       74.99       95.83      8.39 o
 -11   4  13      178.31      191.00     19.49 o
 -10   4  13        7.17        9.07     14.19 o
  -9   4  13        4.68       -1.61      9.08 o
  -8   4  13       66.74       52.98      8.58 o
  -7   4  13        5.38       17.21      9.26 o
  -6   4  13       62.18       67.40     13.78 o
  -5   4  13      141.14      153.11      6.11 o
  -4   4  13     1068.51      969.34     17.85 o
  -3   4  13       18.40        8.91      7.58 o
  -2   4  13      112.52       94.63     10.07 o
  -1   4  13      155.51      152.16     11.99 o
   0   4  13      343.73      340.37     13.57 o
   1   4  13       19.60       45.77     15.03 o
   2   4  13      286.66      276.79      9.53 o
   3   4  13       66.16       43.76      7.64 o
   4   4  13      294.56      343.53     14.06 o
   5   4  13       56.46       71.02      8.23 o
   6   4  13       79.99       95.58      9.41 o
   7   4  13       29.33       28.56     24.40 o
   8   4  13      110.03      172.82     32.49 o
 -15   5  13       70.84       28.84     35.64 o
 -14   5  13        0.00        3.35      8.67 o
 -13   5  13      128.62      183.10     19.52 o
 -12   5  13        5.31       22.23      6.78 o
 -11   5  13      191.11      159.40     32.14 o
 -10   5  13      153.74      164.70     29.71 o
  -9   5  13      137.55      128.59      8.59 o
  -8   5  13      211.36      218.98     14.99 o
  -7   5  13      457.91      430.05     29.81 o
  -6   5  13       38.70       33.36      4.00 o
  -5   5  13      249.55      267.14     14.94 o
  -4   5  13      182.65      184.01     13.32 o
  -3   5  13      702.60      706.12     16.93 o
  -2   5  13       65.26       72.33      5.68 o
  -1   5  13      159.22      136.33     22.13 o
   0   5  13        8.89       17.52     10.27 o
   1   5  13        0.83       -2.62      7.85 o
   2   5  13       20.71       38.98     26.74 o
   3   5  13        0.11       -3.65      5.20 o
   4   5  13       87.99       90.58     10.81 o
   5   5  13       12.54       20.51     22.08 o
   6   5  13        3.24       -0.86      8.99 o
   7   5  13      108.07      126.10     12.18 o
 -12   6  13       14.54       38.40     19.14 o
 -11   6  13        0.33       -6.00     13.49 o
 -10   6  13       52.09       26.26     12.99 o
  -9   6  13       19.12       16.37      7.49 o
  -8   6  13       44.21       81.21     40.52 o
  -7   6  13       35.31       18.89     17.62 o
  -6   6  13        5.64        0.92     21.13 o
  -5   6  13      157.48      211.40     29.23 o
  -4   6  13       67.88       54.68     16.19 o
  -3   6  13      272.38      320.13     19.14 o
  -2   6  13        2.58       25.25     18.11 o
  -1   6  13       67.93      118.45     38.61 o
   0   6  13      127.77      158.98     10.33 o
   1   6  13      104.81       90.95      9.18 o
   2   6  13        2.46       19.36     13.74 o
   3   6  13      228.62      212.78     16.41 o
   4   6  13       11.55       11.56      7.49 o
   5   6  13       84.34      103.05     23.14 o
 -10   7  13        9.81        1.28     11.69 o
  -9   7  13      163.66      227.34     41.16 o
  -8   7  13      134.53      232.60     53.30 o
  -7   7  13      200.61      214.88     15.29 o
  -6   7  13        6.38       -3.52      5.89 o
  -5   7  13        8.85       26.54     19.78 o
  -4   7  13       54.52       73.56     13.75 o
  -3   7  13       62.09       57.26     13.08 o
  -2   7  13        8.89       11.84     10.63 o
  -1   7  13        0.20       19.14      9.12 o
   0   7  13       89.79       72.94     15.54 o
   1   7  13       95.87      118.15     31.03 o
   2   7  13        4.04       -8.10      8.08 o
 -18   0  14        4.40      -11.37      7.58 o
 -16   0  14        3.57        7.58      8.86 o
 -14   0  14        0.02       -6.16     16.70 o
 -12   0  14      158.56      156.67     12.07 o
 -10   0  14        3.21        3.44      4.04 o
  -8   0  14        3.26       -3.59      2.39 o
  -6   0  14        8.94       29.68     33.39 o
  -4   0  14       37.84       33.90     10.27 o
  -2   0  14     1532.46     1458.80     38.40 o
   0   0  14       14.96       15.36      7.00 o
   2   0  14       45.31       50.92      5.02 o
   4   0  14       90.14       85.50     21.83 o
   6   0  14        9.02       14.86     16.63 o
   8   0  14       25.97       64.47     12.71 o
 -18   1  14       98.95       66.64     18.43 o
 -17   1  14       17.95       24.29     24.49 o
 -16   1  14        3.42        7.20      5.93 o
 -15   1  14       57.39       59.76     14.29 o
 -14   1  14      304.88      313.30     40.73 o
 -13   1  14        7.31       12.68      6.32 o
 -12   1  14      278.61      275.99     26.58 o
 -11   1  14      413.38      427.11     13.27 o
 -10   1  14      596.25      513.07     14.61 o
  -9   1  14       93.66       73.58     11.57 o
  -8   1  14      590.37      506.80     31.28 o
  -7   1  14      224.70      194.27     20.81 o
  -6   1  14      667.45      687.16     30.12 o
  -5   1  14      107.52      112.23      4.90 o
  -4   1  14      428.79      437.61     13.53 o
  -3   1  14      246.54      249.76     12.31 o
  -2   1  14      868.72      879.33     23.60 o
  -1   1  14      181.17      221.04     24.19 o
   0   1  14       27.01       26.67      6.08 o
   1   1  14      181.15      199.99      9.87 o
   2   1  14        6.40        9.83      3.24 o
   3   1  14        0.78        4.10     10.70 o
   4   1  14       77.92       73.73      5.56 o
   5   1  14       13.52        2.93      6.04 o
   6   1  14       98.53      100.99     24.90 o
   7   1  14        4.04       21.49      8.59 o
   8   1  14       14.08       20.51      6.80 o
   9   1  14        3.43       12.03      8.33 o
 -18   2  14       16.20        9.66     12.84 o
 -17   2  14       12.35       20.92     16.23 o
 -16   2  14       50.90       78.01     28.23 o
 -15   2  14        2.85        2.96      8.08 o
 -14   2  14        4.11       -1.32      4.35 o
 -13   2  14       68.81       47.24      6.94 o
 -12   2  14       73.95       59.45     15.22 o
 -11   2  14      234.32      258.79      9.37 o
 -10   2  14      131.23      111.86     14.03 o
  -9   2  14       15.44       21.09      5.56 o
  -8   2  14       12.22       23.59     15.57 o
  -7   2  14       94.34       79.70     11.70 o
  -6   2  14       21.22       28.69      9.05 o
  -5   2  14      443.61      373.83     16.68 o
  -4   2  14      423.41      414.50     13.53 o
  -3   2  14       69.85       71.22      4.83 o
  -2   2  14      592.61      584.33     34.74 o
  -1   2  14     1457.19     1437.93     21.41 o
   0   2  14       84.30      100.81      7.58 o
   1   2  14     1413.47     1423.96     34.20 o
   2   2  14       10.99        3.49      9.45 o
   3   2  14      375.79      378.64     42.09 o
   4   2  14        9.94       30.11     23.51 o
   5   2  14      288.41      340.59     16.44 o
   6   2  14       32.14       43.20      8.28 o
   7   2  14      301.53      357.03     37.05 o
   8   2  14        5.04       -2.95      4.97 o
   9   2  14       36.31       21.76      8.86 o
 -17   3  14      230.62      259.44     56.33 o
 -16   3  14       46.00       40.15     21.87 o
 -15   3  14       40.09       43.22      6.63 o
 -14   3  14        0.51       -2.61      5.93 o
 -13   3  14      285.95      329.58     23.98 o
 -12   3  14      324.58      315.13     19.09 o
 -11   3  14        0.16       -3.02      5.91 o
 -10   3  14       38.67       67.03     15.83 o
  -9   3  14       94.12      136.52     20.74 o
  -8   3  14       57.10       55.25     11.14 o
  -7   3  14        0.10        0.59      4.10 o
  -6   3  14        5.40       14.73     15.59 o
  -5   3  14       67.56       67.36     25.41 o
  -4   3  14       12.53       15.67      8.08 o
  -3   3  14      234.38      233.81     16.07 o
  -2   3  14       66.59       79.13     15.90 o
  -1   3  14        8.26       12.30      2.76 o
   0   3  14        2.66        8.30      7.64 o
   1   3  14       55.45       44.98      5.79 o
   2   3  14       11.21       26.77     16.05 o
   3   3  14        2.01       -7.13      9.57 o
   4   3  14       27.30       -0.23      5.47 o
   5   3  14      339.24      344.27     13.31 o
   6   3  14       16.50        6.51      7.52 o
   7   3  14      142.58      160.63     23.76 o
   8   3  14       29.67       -2.82     18.49 o
 -16   4  14       15.78       51.37     14.38 o
 -15   4  14        0.19       22.54     11.64 o
 -14   4  14       10.27       15.73      5.44 o
 -13   4  14        0.83       -7.51      5.01 o
 -12   4  14       17.95       31.83     18.80 o
 -11   4  14       60.11       54.25     19.03 o
 -10   4  14        9.49        2.19      3.22 o
  -9   4  14       58.02       52.24     11.58 o
  -8   4  14      163.33      174.13     28.86 o
  -7   4  14       74.92       67.98      6.32 o
  -6   4  14      334.09      331.75     28.16 o
  -5   4  14      366.85      309.10     15.70 o
  -4   4  14        1.78       -7.23      4.82 o
  -3   4  14      616.85      648.91     32.29 o
  -2   4  14       86.74       74.20      7.95 o
  -1   4  14      134.96      173.29     25.39 o
   0   4  14      159.86      174.37     10.16 o
   1   4  14      267.81      295.00     20.45 o
   2   4  14       40.22       42.35     20.24 o
   3   4  14      383.61      382.74     99.66 o
   4   4  14       11.04       17.41     18.62 o
   5   4  14      284.92      294.49     40.90 o
   6   4  14        2.36        4.21      8.02 o
   7   4  14       48.72        7.32     12.84 o
 -14   5  14       22.19       63.58     23.83 o
 -13   5  14       13.77        4.51     19.83 o
 -12   5  14      117.08      154.54     19.17 o
 -11   5  14       10.71       16.89     34.61 o
 -10   5  14        6.33       22.50     16.10 o
  -9   5  14       52.31       57.07     25.95 o
  -8   5  14      246.68      225.10     55.07 o
  -7   5  14      104.47      103.07     12.09 o
  -6   5  14       73.02       72.19      8.76 o
  -5   5  14       40.77       57.16      7.25 o
  -4   5  14      103.90      131.17      7.70 o
  -3   5  14       11.64        9.46     10.73 o
  -2   5  14       23.24       21.21     11.01 o
  -1   5  14        3.93        1.54      4.78 o
   0   5  14       14.75       40.44      7.27 o
   1   5  14        0.95       -0.64      9.63 o
   2   5  14        1.51        0.70      4.66 o
   3   5  14       18.64      -10.75     11.72 o
   4   5  14        4.82       23.05     23.69 o
   5   5  14        0.38       25.46     14.49 o
   6   5  14       94.55      123.54     75.90 o
 -12   6  14        2.31       -6.42      8.99 o
 -11   6  14       98.34      147.15     28.92 o
 -10   6  14        9.36        4.18      9.05 o
  -9   6  14       16.15        9.12     10.40 o
  -8   6  14       26.37       15.54     11.56 o
  -7   6  14       64.80       56.64     17.85 o
  -6   6  14       59.46       62.42     20.55 o
  -5   6  14       84.92      143.64     33.26 o
  -4   6  14      244.25      304.24     33.42 o
  -3   6  14       15.91       36.61     13.56 o
  -2   6  14      108.69       80.80     13.88 o
  -1   6  14       12.82       25.37      5.73 o
   0   6  14       87.84      127.47     14.97 o
   1   6  14       16.59       21.57     14.77 o
   2   6  14      233.03      306.59     20.55 o
   3   6  14        5.39       -2.12      7.43 o
   4   6  14      137.96      156.37     24.87 o
  -9   7  14       71.14      -15.54     18.11 o
  -8   7  14      134.84      247.01     23.05 o
  -7   7  14       59.50       57.55     43.40 o
  -5   7  14       14.45       20.82     28.32 o
  -4   7  14       28.83       31.68      9.33 o
  -3   7  14        8.94       22.91     14.78 o
  -2   7  14       15.05      -15.41     10.27 o
  -1   7  14        0.13       20.64     16.63 o
   0   7  14       21.25       18.21      6.14 o
 -15   0  15       75.64       52.40     11.43 o
 -13   0  15       26.20       16.53     16.63 o
 -11   0  15     1621.81     1529.24     44.04 o
  -9   0  15        3.96       -6.87      5.45 o
  -7   0  15      231.61      226.89     23.05 o
  -5   0  15      447.96      459.96     47.45 o
  -3   0  15       84.73       81.64      5.91 o
  -1   0  15     2162.60     2165.83     41.69 o
   1   0  15      681.17      645.19     57.92 o
   3   0  15       59.79       69.71     18.62 o
   5   0  15       35.21       62.05     36.73 o
   7   0  15       36.33       31.27     14.77 o
 -17   1  15        4.16        6.96     25.11 o
 -16   1  15       12.14        0.64     10.14 o
 -15   1  15       68.59       72.41     14.69 o
 -14   1  15       46.69       66.98      9.46 o
 -13   1  15       36.30       35.53      6.18 o
 -12   1  15       19.33       23.52      5.90 o
 -11   1  15      199.39      191.23     28.62 o
 -10   1  15      111.24      108.72     10.21 o
  -9   1  15        7.67       12.43     14.98 o
  -8   1  15       85.87       74.29     14.68 o
  -7   1  15       79.13       46.63     10.57 o
  -6   1  15        1.61        7.72     10.89 o
  -5   1  15       79.94       75.40     11.92 o
  -4   1  15      456.65      428.01     23.10 o
  -3   1  15      503.24      497.92     16.53 o
  -2   1  15      160.39      155.93      6.96 o
  -1   1  15        0.01       -1.86      2.04 o
   0   1  15      324.09      337.60      8.56 o
   1   1  15       19.43        7.02      4.08 o
   2   1  15      522.80      492.36     26.77 o
   3   1  15       65.61       55.20      4.42 o
   4   1  15      235.46      225.65     19.76 o
   5   1  15        0.06        1.62      4.26 o
   6   1  15        0.17       -2.68      5.02 o
   7   1  15        0.70       10.98     11.97 o
   8   1  15        0.38       -2.14      7.73 o
 -17   2  15       11.49       16.45      7.65 o
 -16   2  15        1.07        7.87     14.83 o
 -15   2  15       13.96       27.97      7.38 o
 -14   2  15       12.00       16.67      6.89 o
 -13   2  15       11.58        6.72      9.57 o
 -12   2  15      362.99      354.11     30.91 o
 -11   2  15      147.31      155.32     14.52 o
 -10   2  15        8.68       18.04     11.09 o
  -9   2  15      171.20      196.44      9.22 o
  -8   2  15       76.51      118.80      9.60 o
  -7   2  15      126.53      107.21      5.47 o
  -6   2  15      110.10      109.55     12.83 o
  -5   2  15      804.48      788.41     22.23 o
  -4   2  15       34.75       38.21      3.66 o
  -3   2  15      152.76      136.58      7.30 o
  -2   2  15      743.27      740.50     31.07 o
  -1   2  15        0.69       17.14     12.21 o
   0   2  15       95.43       78.15      5.65 o
   1   2  15       13.81       11.39      4.85 o
   2   2  15       59.14       60.81     11.92 o
   3   2  15      178.04      176.58     30.44 o
   4   2  15       85.54       95.56     22.25 o
   5   2  15       52.53       40.90      7.61 o
   6   2  15      138.85      154.62     25.11 o
   7   2  15        0.06        0.23      4.93 o
   8   2  15       69.83       59.62      8.94 o
 -16   3  15       24.44       25.42     14.50 o
 -15   3  15       16.69       -1.28     10.21 o
 -14   3  15       90.35       52.29      9.97 o
 -13   3  15       91.33       62.26     23.36 o
 -12   3  15       86.43      120.33     13.38 o
 -11   3  15        0.07        4.48      7.29 o
 -10   3  15        3.01       11.71      7.21 o
  -9   3  15       17.59       25.03     11.11 o
  -8   3  15      114.17      103.98     19.98 o
  -7   3  15       30.11       18.11      3.57 o
  -6   3  15        3.53       10.12      9.49 o
  -5   3  15        4.16        2.22      5.34 o
  -4   3  15      163.79      166.55     11.54 o
  -3   3  15        3.46        2.24      3.74 o
  -2   3  15       33.43       53.95     12.66 o
  -1   3  15       25.42       44.79      8.44 o
   0   3  15      143.34      153.33     23.70 o
   1   3  15      128.76      141.27     11.39 o
   2   3  15        1.08        5.27      5.20 o
   3   3  15        1.87       -8.57      5.72 o
   4   3  15      561.57      542.76     51.94 o
   5   3  15        1.61       21.04     15.99 o
   6   3  15      430.02      473.44     46.81 o
   7   3  15        3.87       17.85      7.58 o
 -15   4  15       23.87       78.91     17.40 o
 -14   4  15        6.03       15.73      7.14 o
 -13   4  15        9.33       43.34     11.85 o
 -12   4  15        0.90        5.56      5.16 o
 -11   4  15       14.42       26.05     10.44 o
 -10   4  15       96.27      109.98     13.09 o
  -9   4  15      171.76      174.73     36.61 o
  -8   4  15       43.35       61.10     10.25 o
  -7   4  15      117.40       81.26      7.84 o
  -6   4  15      143.32       76.85     20.32 o
  -5   4  15       10.53       22.98     16.29 o
  -4   4  15      250.26      262.04     11.88 o
  -3   4  15      291.26      256.11     12.26 o
  -2   4  15        5.63       15.21      3.74 o
  -1   4  15        0.97       13.98     12.91 o
   0   4  15      166.14      116.92     10.27 o
   1   4  15       10.81        5.63     12.26 o
   2   4  15       23.74       47.18     20.39 o
   3   4  15        1.74       23.12      8.99 o
   4   4  15      176.60      141.93      9.37 o
   5   4  15        6.39       10.15      6.42 o
   6   4  15        4.25        2.57      5.14 o
 -14   5  15       12.88       -5.32     31.46 o
 -13   5  15      119.39      129.07     12.23 o
 -12   5  15      114.27      134.34     14.29 o
 -10   5  15      168.76      153.83     12.43 o
  -9   5  15      318.45      352.99     25.47 o
  -8   5  15      175.81      190.34     16.94 o
  -7   5  15        0.04       -4.55      4.09 o
  -6   5  15        9.50        9.62      5.30 o
  -5   5  15        0.11        0.75      4.30 o
  -4   5  15       12.22       15.61      5.37 o
  -3   5  15        8.79       13.75      5.24 o
  -2   5  15        0.82       -3.07      3.21 o
  -1   5  15       27.75       37.11     14.26 o
   0   5  15        1.21       10.05     17.07 o
   1   5  15        1.71      -10.14     26.43 o
   2   5  15       21.79       12.97     21.77 o
   3   5  15       29.32       37.97      6.85 o
   4   5  15       15.17       -8.33     23.12 o
 -11   6  15        4.97       12.84     16.70 o
 -10   6  15       25.71       16.70     14.00 o
  -9   6  15       15.03       32.28     23.76 o
  -8   6  15       91.24      130.66     21.90 o
  -7   6  15       77.71       20.42     17.85 o
  -6   6  15      168.94      230.61     75.26 o
  -5   6  15      119.92      169.27     16.82 o
  -4   6  15       11.86       11.32      6.16 o
  -3   6  15       51.12       52.94     24.12 o
  -2   6  15        9.59       30.82     14.38 o
  -1   6  15       14.12        4.83      5.17 o
   0   6  15        8.61       26.12     12.82 o
   1   6  15       53.64       98.43     11.86 o
   2   6  15        5.80       10.25      5.60 o
  -5   7  15       14.13        5.14     10.15 o
  -4   7  15       86.64      102.47     38.27 o
 -16   0  16        3.12       56.64     20.55 o
 -14   0  16       72.23      126.42     14.78 o
 -12   0  16      758.94      791.76     39.94 o
 -10   0  16       29.46       17.85      7.58 o
  -8   0  16      205.10      251.38     16.10 o
  -6   0  16      355.08      399.92     17.21 o
  -4   0  16       61.05       69.36      8.99 o
  -2   0  16      721.78      652.64     53.43 o
   0   0  16      276.10      252.56     13.78 o
   2   0  16      396.40      393.84     22.92 o
   4   0  16      155.82      123.40     26.39 o
   6   0  16      231.31      302.78     23.37 o
 -17   1  16       21.64        0.00     12.84 o
 -16   1  16       79.75       78.65     13.27 o
 -15   1  16        3.02       14.17     11.30 o
 -14   1  16        0.19       -5.68      9.26 o
 -13   1  16       17.10       11.13     17.73 o
 -12   1  16       20.61       34.97      7.45 o
 -11   1  16        4.80       -0.50      3.32 o
 -10   1  16       15.51       26.13     16.89 o
  -9   1  16        5.93       17.85      5.14 o
  -8   1  16       14.03       24.21     20.63 o
  -7   1  16        0.22       -1.34      8.84 o
  -6   1  16       13.65       30.78     12.77 o
  -5   1  16        7.02        5.12      5.74 o
  -4   1  16        7.40       10.43      3.49 o
  -3   1  16        7.10        9.59      3.16 o
  -2   1  16      378.85      396.10     29.55 o
  -1   1  16      108.18      104.67      5.89 o
   0   1  16       95.23      110.14     17.42 o
   1   1  16       18.84        3.28     10.01 o
   2   1  16       33.86       34.13     11.30 o
   3   1  16      218.00      210.48     15.18 o
   4   1  16      111.83      135.14     10.53 o
   5   1  16      128.57      101.31     17.34 o
   6   1  16        7.69       15.36      7.56 o
   7   1  16       36.76       41.74     34.42 o
 -16   2  16       72.75       44.95     13.87 o
 -15   2  16      102.61       91.13     15.43 o
 -14   2  16       13.55       19.43     14.49 o
 -13   2  16      249.73      309.43     39.31 o
 -12   2  16       43.73       20.23      5.54 o
 -11   2  16      221.61      233.92     56.90 o
 -10   2  16        3.38        5.87      3.63 o
  -9   2  16        9.92       23.32      5.57 o
  -8   2  16       33.42       35.80      4.13 o
  -7   2  16      153.93      177.78     13.32 o
  -6   2  16       99.59      112.44     15.88 o
  -5   2  16        0.79       -3.83      3.93 o
  -4   2  16       15.42       27.49     10.55 o
  -3   2  16      190.01      203.75     19.75 o
  -2   2  16      207.67      178.00      8.79 o
  -1   2  16        0.51        9.07      5.70 o
   0   2  16       24.73       39.98      8.38 o
   1   2  16        1.55        7.64      2.79 o
   2   2  16       45.38       40.87      6.54 o
   3   2  16        2.66        1.59      6.84 o
   4   2  16       20.24       12.74     12.13 o
   5   2  16       62.62       61.85     62.29 o
   6   2  16        3.68       -1.12      5.78 o
 -16   3  16       37.28       60.49     19.52 o
 -15   3  16        0.07       -6.42      8.99 o
 -14   3  16        0.48       21.68     16.87 o
 -13   3  16       22.86       85.86     28.13 o
 -12   3  16       26.47       20.50      8.70 o
 -11   3  16        1.43        4.06      7.01 o
 -10   3  16       26.90        9.60      4.80 o
  -9   3  16        0.05        2.37      9.77 o
  -8   3  16       42.84       31.18     11.68 o
  -7   3  16      109.84      142.43     12.14 o
  -6   3  16        7.77       -0.58      9.77 o
  -5   3  16       42.88       55.85     11.46 o
  -4   3  16      163.14      168.81     14.66 o
  -3   3  16       67.88       84.80     16.67 o
  -2   3  16        2.06        8.68      4.39 o
  -1   3  16       38.35       40.78      8.25 o
   0   3  16       36.73       69.49     28.00 o
   1   3  16      107.85      107.59      8.57 o
   2   3  16        0.04        5.09      5.65 o
   3   3  16      109.77      122.20     36.02 o
   4   3  16       21.20       43.54     16.57 o
   5   3  16       44.92       47.41     16.38 o
   6   3  16        0.86        7.58     11.43 o
 -14   4  16        0.04        8.07      7.69 o
 -13   4  16        2.56       35.03     23.48 o
 -12   4  16      119.15      124.15     26.56 o
 -11   4  16        0.04       -6.18      4.12 o
 -10   4  16        2.24       -1.03      7.63 o
  -9   4  16      188.54      216.18     25.96 o
  -8   4  16      179.45      199.92     14.33 o
  -7   4  16       43.86       42.83      8.68 o
  -6   4  16      252.42      263.16     23.12 o
  -5   4  16      366.50      446.87     58.35 o
  -4   4  16      143.10      143.82     20.65 o
  -3   4  16       14.13       16.82     12.68 o
  -2   4  16      137.90      155.87     28.72 o
  -1   4  16       29.20       30.13     23.18 o
   0   4  16        6.66        3.14      8.04 o
   1   4  16        3.40       -2.44      4.26 o
   2   4  16        0.19       15.48     14.77 o
   3   4  16       17.65       11.85     15.34 o
   4   4  16        2.97      -10.07     23.36 o
 -12   5  16        0.03       -9.17      6.11 o
 -11   5  16       30.48        0.66     16.63 o
 -10   5  16       55.73       60.46      9.04 o
  -9   5  16       18.46        7.43     16.34 o
  -8   5  16       39.18       37.31     19.28 o
  -7   5  16        8.57       17.83     13.02 o
  -6   5  16       53.03       81.21     13.07 o
  -5   5  16        0.92      -10.47      7.79 o
  -4   5  16       35.99       28.89     17.04 o
  -3   5  16       16.97        9.80      8.94 o
  -2   5  16        1.59       -4.19      8.12 o
  -1   5  16       14.68       10.28      5.85 o
   0   5  16        2.75       -3.25      3.20 o
   1   5  16        4.92        7.58      7.71 o
   2   5  16       31.79       32.70     14.06 o
  -9   6  16      111.93       85.30     46.81 o
  -8   6  16      106.36      136.51     14.26 o
  -7   6  16       23.52       29.67     11.69 o
  -6   6  16       11.10       42.82     16.94 o
  -5   6  16       64.65       79.14     14.32 o
  -4   6  16      208.36      204.61     30.82 o
  -3   6  16        0.28       -9.39     10.42 o
  -2   6  16        1.62       18.27     10.85 o
  -1   6  16       16.75       14.65     11.62 o
 -15   0  17      240.16      270.60     22.35 o
 -13   0  17      164.44      172.59     46.17 o
 -11   0  17      185.46      275.35     21.45 o
  -9   0  17       14.22       35.65     11.62 o
  -7   0  17      164.11      164.83     40.58 o
  -5   0  17        2.89       -3.86      9.63 o
  -3   0  17      258.31      264.75     16.57 o
  -1   0  17      423.21      484.52     16.92 o
   1   0  17       10.34       -7.58      7.71 o
   3   0  17        0.98       10.15      8.86 o
   5   0  17       19.79       42.20     10.92 o
 -16   1  17       17.20       34.61     10.07 o
 -15   1  17        3.19       -8.15      5.43 o
 -14   1  17       94.26      115.69     11.26 o
 -13   1  17        7.47       -4.33      9.63 o
 -12   1  17      211.45      270.37     14.07 o
 -11   1  17       78.57       85.19      9.65 o
 -10   1  17       26.41       41.34     21.71 o
  -9   1  17        4.82       16.16      5.16 o
  -8   1  17       21.43       23.05      4.99 o
  -7   1  17       26.51       23.58      6.10 o
  -6   1  17       24.77       11.56      5.14 o
  -5   1  17       18.59       25.75     12.81 o
  -4   1  17       42.42       31.39     14.37 o
  -3   1  17      241.76      298.43     33.00 o
  -2   1  17      218.19      228.65     23.80 o
  -1   1  17       11.39       -1.26      5.11 o
   0   1  17      105.09      128.40     13.98 o
   1   1  17      105.40      115.41     20.44 o
   2   1  17        1.19       -4.64      3.10 o
   3   1  17      203.76      196.45     31.10 o
   4   1  17        0.03      -23.31     15.54 o
   5   1  17       41.62       13.20      8.91 o
 -15   2  17        1.09        7.92     13.48 o
 -14   2  17       67.48      144.10     18.11 o
 -13   2  17        6.33       17.61      8.60 o
 -12   2  17      368.23      339.60     17.99 o
 -11   2  17        2.63       17.53      9.73 o
 -10   2  17        3.39        2.05      6.18 o
  -9   2  17       76.98       65.42      9.74 o
  -8   2  17       57.12       48.30      6.62 o
  -7   2  17       21.48       23.65      3.94 o
  -6   2  17       50.85       36.31      7.23 o
  -5   2  17       28.19       30.19     13.31 o
  -4   2  17        1.28        8.77      5.81 o
  -3   2  17       43.14       50.85      8.35 o
  -2   2  17        3.15       22.82      4.93 o
  -1   2  17       11.25        4.11      3.98 o
   0   2  17       65.42       42.91      5.70 o
   1   2  17       20.03       10.57      7.59 o
   2   2  17        3.65       -4.71      3.46 o
   3   2  17        7.03        2.11     12.14 o
   4   2  17       39.87       40.20      7.50 o
   5   2  17       10.70        1.53      7.60 o
 -14   3  17        1.44       -8.11      5.41 o
 -13   3  17       10.21       21.03     21.13 o
 -12   3  17       23.21       64.77     15.48 o
 -11   3  17       13.27       27.31      7.64 o
 -10   3  17      142.38      193.20     21.33 o
  -9   3  17       36.49       39.85     15.45 o
  -8   3  17      101.22      124.79     10.54 o
  -7   3  17       10.90       -0.17      7.97 o
  -6   3  17      127.39      143.21     10.23 o
  -5   3  17       11.12       -0.59      4.34 o
  -4   3  17      171.02      199.13     10.04 o
  -3   3  17      115.14       79.19      8.38 o
  -2   3  17      158.55      194.57     11.32 o
  -1   3  17       22.10       16.01     10.27 o
   0   3  17       50.77       39.09     14.77 o
   1   3  17        0.83        0.86      5.28 o
   2   3  17       45.12       52.85      8.31 o
   3   3  17        6.38      -11.56      7.71 o
   4   3  17       53.31       56.26     16.68 o
 -13   4  17      149.82      138.71     15.02 o
 -12   4  17      165.61      202.99     46.40 o
 -11   4  17       14.38       19.81      6.57 o
 -10   4  17       17.42       11.06      7.04 o
  -9   4  17       67.94       45.86     15.83 o
  -8   4  17       13.97       19.38     19.80 o
  -7   4  17       11.14       -4.13      5.42 o
  -6   4  17       26.33       18.21     16.64 o
  -5   4  17      222.16      251.68     19.91 o
  -4   4  17       18.10       16.42      8.78 o
  -3   4  17      140.01      133.42     14.90 o
  -2   4  17       35.01       39.31     17.34 o
  -1   4  17       67.91       53.83      8.29 o
   0   4  17       36.33       19.12      5.73 o
   1   4  17       22.86       27.65     14.81 o
   2   4  17        0.02       -2.11      6.36 o
 -11   5  17        9.35       26.97     14.13 o
 -10   5  17       39.40       58.26     31.70 o
  -9   5  17       24.29       18.91     43.67 o
  -8   5  17       57.72       69.26     46.04 o
  -7   5  17       97.87       53.94     17.85 o
  -6   5  17       32.02       73.37     12.18 o
  -5   5  17       82.86       84.84     12.07 o
  -4   5  17       52.61       86.72     12.14 o
  -3   5  17       17.87       19.85      9.99 o
  -2   5  17       16.28       25.89      7.99 o
  -1   5  17      119.01      142.95     12.07 o
   0   5  17        3.85       13.77     15.46 o
 -14   0  18       93.96      105.05     27.23 o
 -12   0  18      190.14      133.18     25.69 o
 -10   0  18       16.23       -7.58     12.84 o
  -8   0  18        3.80        4.39      4.30 o
  -6   0  18        0.85       -2.05      4.27 o
  -4   0  18      293.51      256.60     14.90 o
  -2   0  18      485.75      542.60     21.70 o
   0   0  18       31.36       38.13     23.05 o
   2   0  18        6.42        5.72     13.48 o
   4   0  18       46.23       35.52     16.63 o
 -15   1  18       11.90       13.34     12.99 o
 -14   1  18       32.66       39.39      9.88 o
 -13   1  18       59.82       65.29      9.24 o
 -12   1  18      195.58      170.35     19.30 o
 -11   1  18      224.02      285.31     16.42 o
 -10   1  18        0.07       -7.31      4.88 o
  -9   1  18       18.19       13.36      6.12 o
  -8   1  18      137.24      127.12     11.34 o
  -7   1  18        3.67       -7.23      4.82 o
  -6   1  18      109.64      121.16     13.70 o
  -5   1  18        0.02       -3.26      2.57 o
  -4   1  18       28.66       40.38      8.67 o
  -3   1  18      123.69      109.55     10.53 o
  -2   1  18       31.58       54.23      8.27 o
  -1   1  18        1.40       -0.70      7.68 o
   0   1  18       51.96       77.92     25.92 o
   1   1  18        3.76       -3.90      8.15 o
   2   1  18        1.77       -7.30      5.07 o
   3   1  18        0.01       -9.25      6.16 o
   4   1  18       12.62        5.02     12.78 o
 -14   2  18        1.32        0.99      5.05 o
 -13   2  18       21.20       27.50      6.94 o
 -12   2  18        0.02       -4.33      7.16 o
 -11   2  18        0.05       -9.73      6.49 o
 -10   2  18        0.65       -0.84      5.86 o
  -9   2  18        5.16        2.23      5.83 o
  -8   2  18        0.40        0.35      3.15 o
  -7   2  18        8.79        8.11      4.58 o
  -6   2  18        9.50       17.50     12.96 o
  -5   2  18        0.06        3.65     10.98 o
  -4   2  18        0.25       16.41     26.26 o
  -3   2  18        0.17       20.10      8.41 o
  -2   2  18        9.74        7.44      4.19 o
  -1   2  18      304.10      332.72     43.49 o
   0   2  18       19.11       16.55      9.45 o
   1   2  18       23.04       31.44     19.26 o
   2   2  18        1.73       -7.58      6.29 o
   3   2  18       59.28       44.07     17.53 o
 -13   3  18      180.80      200.66     14.94 o
 -12   3  18        6.70      -10.15      6.77 o
 -11   3  18        1.31       -5.46     17.98 o
 -10   3  18       42.35       46.69     24.98 o
  -9   3  18      182.94      230.85     19.00 o
  -8   3  18        0.12        9.16      5.57 o
  -7   3  18      194.41      241.59     15.10 o
  -6   3  18        0.58        9.69      5.92 o
  -5   3  18       37.20       28.13     11.43 o
  -4   3  18       41.96       16.70      7.58 o
  -3   3  18      132.91      149.79     11.47 o
  -2   3  18      201.17      196.43     60.10 o
  -1   3  18       29.93       21.60     11.23 o
   0   3  18       44.09       20.11      7.60 o
   1   3  18       34.58       96.60     48.16 o
   2   3  18        5.13       -9.44      6.29 o
 -11   4  18        1.28      -10.22     13.91 o
 -10   4  18       22.50       81.50     33.65 o
  -9   4  18       42.24       83.52     19.48 o
  -8   4  18       10.82        8.59      8.33 o
  -7   4  18      324.43      332.11     53.76 o
  -6   4  18       16.07        7.62     19.09 o
  -5   4  18       47.81       55.56     10.58 o
  -4   4  18       25.56        6.70      8.71 o
  -3   4  18       92.96      108.91     22.80 o
  -2   4  18       23.72       29.07      9.77 o
  -1   4  18        6.94       14.64     14.13 o
   0   4  18        0.77        3.97      8.86 o
  -8   5  18       81.05       90.59     12.57 o
  -7   5  18       19.67       27.86     15.53 o
  -6   5  18      225.44      314.46     36.13 o
  -5   5  18       80.28      121.98     28.25 o
  -4   5  18      114.26      143.50     24.27 o
 -13   0  19       35.67        2.15      8.12 o
  -9   0  19       91.37       65.63     17.98 o
  -7   0  19        2.15       -9.54      6.36 o
  -5   0  19        0.95        5.14      6.42 o
  -3   0  19      158.28      141.53     11.94 o
  -1   0  19      241.30      242.98     16.82 o
   1   0  19        0.02       21.70     10.01 o
 -13   1  19      289.07      343.29     21.48 o
 -12   1  19        7.46        2.28     21.13 o
 -11   1  19       14.05       19.83     21.77 o
 -10   1  19        1.76       15.59      6.14 o
  -9   1  19      169.30      187.84     26.97 o
  -8   1  19       84.07      106.07     20.07 o
  -7   1  19      112.30      100.90     11.86 o
  -6   1  19       46.26       54.68      8.67 o
  -4   1  19       79.32       73.15      8.17 o
  -3   1  19      163.55      115.14     10.77 o
  -2   1  19       64.69       70.00     12.18 o
  -1   1  19       14.86       26.48     13.13 o
   0   1  19       47.58       57.26     26.46 o
   1   1  19       15.63       32.85     14.70 o
   2   1  19        8.54        6.42     16.82 o
 -13   2  19       25.76        9.42     18.27 o
 -12   2  19        0.18        5.70      7.49 o
 -11   2  19        3.05       -6.01      7.39 o
 -10   2  19        8.48        4.58      9.56 o
  -9   2  19       29.36       20.71     11.46 o
  -8   2  19       91.23       91.07     11.19 o
  -7   2  19      113.04      125.62     11.03 o
  -6   2  19        0.43        6.02     11.49 o
  -5   2  19        1.14       10.15      7.83 o
  -3   2  19      135.22      112.00     12.14 o
  -2   2  19      157.36      195.40     29.65 o
  -1   2  19      171.25      158.63     14.83 o
   0   2  19       23.17       49.71     35.90 o
   1   2  19        1.10       18.88     14.13 o
 -11   3  19        0.01       -5.73      6.31 o
 -10   3  19      124.78      204.99     52.22 o
  -9   3  19       10.83        7.06      7.64 o
  -8   3  19       80.69      155.53     21.45 o
  -7   3  19       15.55        9.10     15.41 o
  -6   3  19      131.11      173.22     50.34 o
  -5   3  19       19.51       39.61     10.27 o
  -4   3  19       24.02        4.01      6.61 o
  -3   3  19       38.37       34.42     29.41 o
  -2   3  19       22.06       51.37     16.44 o
  -1   3  19       25.64       11.84     40.97 o
  -8   4  19       41.85       26.10     34.10 o
  -7   4  19        9.35        2.58      6.37 o
  -6   4  19       70.20       68.32     12.28 o
  -5   4  19       14.67       11.23      8.93 o
  -4   4  19       93.20       97.86     21.96 o
 -12   0  20       34.67      -11.56     11.43 o
 -10   0  20       15.10       15.54     15.54 o
  -8   0  20        1.41        5.14      7.58 o
  -2   0  20       46.67       37.12     14.00 o
 -11   1  20        0.26       -6.90     10.76 o
 -10   1  20      271.80      277.50     28.35 o
  -9   1  20        1.73       -0.12     18.56 o
  -8   1  20       92.91      166.80     33.17 o
  -7   1  20        7.93       33.26     12.84 o
  -6   1  20       56.94       44.03     24.53 o
  -5   1  20       11.76       16.70     10.27 o
  -4   1  20       94.98       83.96     10.41 o
  -3   1  20       27.21       31.33     15.35 o
  -2   1  20       31.84       52.35     17.34 o
  -1   1  20       79.62       56.59     19.39 o
 -10   2  20       43.75       61.65     19.14 o
  -9   2  20       86.83       89.71     53.36 o
  -8   2  20      108.58      124.19     12.68 o
  -7   2  20       86.24       98.50     12.84 o
  -6   2  20       35.41       31.06     17.34 o
  -5   2  20      103.34      183.49     40.71 o
  -4   2  20      144.51      105.41     24.40 o
  -3   2  20      234.03      237.30     13.66 o
  -2   2  20        0.55        2.57      6.42 o
  -7   3  20       52.93       24.40     15.54 o
  -5   3  20       12.29       -6.42     11.69 o
  -7   0  21      270.90      276.50     28.64 o
 
